# Supplementary material for: Comprehensive analysis of prognostic tumor microenvironment-related genes in osteosarcoma patients
Source: BMC Cancer. 2020 Aug 27;20:814. doi: 10.1186/s12885-020-07216-2 (PMC7450807; doi:10.1186/s12885-020-07216-2)
Supplement: Supplementary file 2 — Additional file 2. [file 12885_2020_7216_MOESM2_ESM.xls]

gene	conMean	treatMean	logFC	pValue	fdr
LTB	0.62482380952381	2.94150697674419	2.23503412312872	4.69403780684715e-07	2.37809211144073e-05
ABHD12B	0.373252380952381	0.143139534883721	-1.38272926635092	0.00869575219713097	0.0440543952860283
DDN	3.61426428571429	1.24509302325581	-1.53744847139959	9.74452778909832e-05	0.00180908730102641
GPRC5A	3.38410476190476	0.982725581395349	-1.78391371437682	0.000798389990303094	0.00868271744556381
SH2D1A	0.162259523809524	0.421020930232558	1.37558879626087	0.000741822795034723	0.00826110400538668
BEND5	4.09940714285714	1.90276976744186	-1.10731427391795	0.00112373685108001	0.0108658103584269
ATP6V0D2	6.13469285714286	14.038711627907	1.19434752147439	0.00108754632898281	0.0106157507336531
ANPEP	23.8556119047619	50.4724651162791	1.08116785832963	5.70881197656405e-06	0.0001854139655052
PCDH9	1.26604047619048	0.621776744186047	-1.02585496662082	0.00758513259780951	0.0402266449750399
TRIM9	1.29196904761905	0.375809302325581	-1.78149882401529	0.000850627369172022	0.00901903212059473
GAS2L2	0.0781214285714286	0.0222813953488372	-1.80987874862193	0.00245330097827572	0.0189063173408843
FAM196A	0.520952380952381	0.181141860465116	-1.52403152478618	0.000449272003329299	0.00580262619739852
GPR84	0.565871428571429	1.28132325581395	1.17908828751722	1.19802572637213e-06	5.20761152599462e-05
KLF14	0.217935714285714	0.0539651162790698	-2.0138036002512	0.00791538357633459	0.0414887209093997
TRPV2	9.12681904761905	20.1472348837209	1.14239781576621	1.3946134379839e-06	5.90167592520952e-05
CD27	0.4376	1.32063255813953	1.59354447565859	0.00309836854234184	0.0221457161387056
CD300A	2.11072380952381	4.707	1.15707004018699	1.00718936820689e-08	9.17179786693717e-07
IDO1	0.337209523809524	1.51728139534884	2.16977148493777	0.000985271654771327	0.00994813232901744
PRKCG	0.130069047619048	0.0216813953488372	-2.584748174158	0.00158299020430722	0.0138288178868077
ST14	1.66697142857143	3.99998604651163	1.26276559019127	8.86736399087438e-09	8.28465150004549e-07
CD247	0.211697619047619	0.659523255813953	1.63941848852195	0.000271697506061755	0.0039767891324685
HLA-DQA2	2.13992142857143	7.54932325581395	1.81878949647408	0.00017149023576656	0.00280068276073696
IFI44L	3.89204047619048	7.92533255813953	1.02594476019877	0.00343782945628727	0.0235540429605054
S100A9	3.59396666666667	15.9100255813953	2.14628722203978	5.83883730613598e-11	1.50016412786937e-08
CACNA1B	0.83495	0.187627906976744	-2.15381538193935	0.00180593580240302	0.0152008929299053
TNFSF10	3.2186619047619	8.14902325581395	1.34016610692531	8.3991546446722e-08	5.59477023275665e-06
HLA-DQB1	5.14387142857143	20.4012046511628	1.98772785506246	4.64089454130051e-09	4.70233737043885e-07
SLC11A1	0.738857142857143	1.53549534883721	1.05533678916809	1.62185237822899e-05	0.000436446237309279
HLA-E	68.3224380952381	146.228313953488	1.09779132130843	1.87787592180611e-12	9.64959955819511e-10
PPP2R2B	0.0511214285714286	0.110153488372093	1.1075151258433	0.00489318577818142	0.0298824944721877
SLC16A12	0.202719047619048	0.073646511627907	-1.46079255509387	0.00772007942711683	0.0408519686639783
LRRN4CL	1.44493571428571	0.495427906976744	-1.54425826652015	0.00337398383882583	0.0232940880388801
CSF1R	18.5766452380952	50.497411627907	1.44271945227433	1.88457405972872e-08	1.5148185235406e-06
SHISA7	0.0864214285714286	0.0206813953488372	-2.06305555346116	0.000533236014144651	0.00655907384056589
ITGAX	1.99568571428571	4.43682790697674	1.1526440566111	8.36527421137974e-07	3.89513156483274e-05
MAP7D2	0.6686	0.241379069767442	-1.46984277104067	0.00194429883437505	0.0159488879239545
HLA-F	4.42541428571429	9.26858139534884	1.06653602416281	7.05701086411926e-08	4.74468562210037e-06
GIMAP7	2.77460714285714	7.40114651162791	1.41546526148379	1.88457405972872e-08	1.5148185235406e-06
KLRC1	0.0543595238095238	0.121148837209302	1.15617583458226	0.000506740589061367	0.00636950150202523
SQRDL	2.51793095238095	6.05347441860465	1.2655246998608	2.22914112255472e-09	2.54546686280296e-07
FCGR2B	0.292685714285714	1.11621627906977	1.93119235615012	1.6648792773348e-08	1.36881617384532e-06
CYP3A5	0.16117619047619	0.0767372093023256	-1.07064043493018	0.000824076238025184	0.00885120208316953
ZNF483	0.434588095238095	0.189039534883721	-1.20096067021986	0.00547598035321623	0.0322903300500308
UTS2	0.270309523809524	0.877427906976744	1.69866824942019	0.00387984601033241	0.0256770784706625
RAC2	12.5285976190476	34.216711627907	1.44947618083016	1.66250657280699e-07	9.92537119068339e-06
NCR3LG1	2.69725238095238	1.23657441860465	-1.12514145481119	4.95837235805002e-06	0.000165524504611656
COCH	7.04934285714286	1.96996279069767	-1.83932039526756	0.000350219745114902	0.00478988754060191
C8orf4	2.20810952380952	4.66043255813953	1.07765213226738	0.000483751232018919	0.00613234601435084
BIRC3	1.12553095238095	2.82685813953488	1.3285937542865	0.00181612002686316	0.0152008929299053
TCEAL2	2.21521904761905	0.696983720930233	-1.66825249856567	0.00139622391498407	0.0126714114548473
KLHL23	2.47305238095238	1.06103023255814	-1.22082703292965	0.000728942951157669	0.00813656414372113
ROPN1B	0.140140476190476	0.0253790697674419	-2.46516260816838	0.00659961423735151	0.0368625142834157
FAM90A1	0.68637619047619	0.294909302325581	-1.21872817838104	0.00560272615443664	0.0327691154105831
FCRL6	0.116657142857143	0.252551162790698	1.1143010387048	0.000340911611461351	0.00471922621623641
KLHL6	0.38382619047619	0.839606976744186	1.12926099725655	9.04169661611303e-06	0.00026990655981398
GJA5	1.77254047619048	3.91727441860465	1.14403162563167	0.00212164246511828	0.0169307774753865
SLC22A18AS	0.36607619047619	0.9083	1.31102493605649	1.17129745628332e-10	2.44240982623252e-08
PPM1E	1.25447857142857	0.594676744186047	-1.076910264374	0.000303106312735428	0.00433077818037471
EDN2	0.798078571428571	0.0553418604651163	-3.85008773789875	0.00162299666433161	0.0140927435162361
MS4A14	0.350983333333333	0.83436976744186	1.24928435932036	5.98818881308892e-06	0.00019404968613226
ARL11	0.368407142857143	1.11141162790698	1.59302030088172	4.94538495276387e-12	2.09277055001078e-09
CD52	1.79013333333333	8.68318604651163	2.27815744864381	5.82090473965761e-07	2.84867950320387e-05
PIK3R5	0.542521428571429	1.4028511627907	1.3706099250592	6.38509938861387e-10	9.47101134055426e-08
SOWAHA	0.292852380952381	0.0582325581395349	-2.33027572145801	0.00188652468475135	0.0156445632070331
LY86	1.65953095238095	5.72023488372093	1.78529885024129	4.71393908430457e-13	3.76800864138745e-10
TPPP	0.475990476190476	0.176886046511628	-1.42811246091351	0.00914955544140043	0.0456620893828891
MAGEB2	0.545409523809524	8.44373023255814	3.9524686894003	0.00159605781113628	0.0139163295382045
NODAL	0.187207142857143	0.0879046511627907	-1.09062407416755	0.00157482293443865	0.0137658276918003
CD163L1	1.19527142857143	2.57702558139535	1.10836858824268	6.7930101409632e-07	3.25792766360595e-05
KIF26A	24.2710904761905	10.332723255814	-1.23201839291751	5.3351303029606e-05	0.00111897747520404
CTSK	504.655104761905	1125.60884418605	1.15733591723706	0.0084472343878565	0.0431907634585925
LRRC25	1.72479761904762	5.88426511627907	1.77043515718401	6.59003864997989e-14	1.18521845119888e-10
ADGRE2	0.539478571428571	1.11749534883721	1.05063126590789	4.30184176116959e-06	0.000147018763087193
THEMIS	0.0583714285714286	0.132472093023256	1.18235418711561	0.00238600955954467	0.0184962947208828
FPR3	3.84367619047619	12.4125651162791	1.69124257928084	1.58636872159044e-10	2.92624014951837e-08
FUT3	0.0912238095238095	0.0283767441860465	-1.68470134781491	0.00585021781734338	0.0339543904622576
GRN	136.998578571429	274.607509302326	1.00321015277787	5.58288666018391e-08	3.89934821683136e-06
FCGR3A	3.88199761904762	24.5624139534884	2.66158121504855	2.24551693786214e-12	1.07694992339868e-09
SAMHD1	14.0017880952381	30.0457093023256	1.10154790262758	4.98877315987148e-11	1.3543107212119e-08
PYCARD	2.60488333333333	7.56266279069767	1.53767553346043	5.39082793911241e-12	2.21609235394141e-09
IRF8	0.865209523809524	2.1953976744186	1.3433608422752	3.22160265481319e-07	1.70413305137692e-05
PTPRE	1.10826428571429	2.29958372093023	1.053070763657	1.96535564847274e-07	1.16368465309571e-05
GPR153	31.7445833333333	15.1682465116279	-1.06545612585097	5.12073590739315e-05	0.00108828874794051
SIRPG	0.295119047619048	0.824820930232558	1.48278390383876	0.000460161868609394	0.00593262452110391
UBD	0.169971428571429	1.08098837209302	2.66898684312281	0.00269468442400124	0.020096752417805
LILRB5	0.508240476190476	1.60075813953488	1.65517216471537	7.15739617971369e-07	3.40995417992452e-05
MBP	0.374330952380952	0.791844186046512	1.08090222848258	8.36527421137974e-07	3.89513156483274e-05
CX3CL1	2.80123333333333	5.65128837209302	1.01251764836563	0.000953186970260746	0.00971278620971077
TRPM2	0.67557619047619	1.65189069767442	1.28992784081456	1.29670546133633e-08	1.10396438921344e-06
SOX17	1.43767857142857	3.05553023255814	1.0876815939578	3.37756646600719e-05	0.000785079585022802
ARHGAP25	1.10225238095238	2.3545	1.09496612934494	1.84365591748067e-10	3.19596642659179e-08
LYZ	9.76110476190476	35.8077046511628	1.87515369547325	3.80816324464769e-09	3.9137037688565e-07
NANOS1	1.10565476190476	0.313927906976744	-1.81639578801718	9.27550490168819e-07	4.23669728652348e-05
HLA-B	152.934226190476	357.953188372093	1.22685961680655	3.33471145522203e-09	3.50217725676895e-07
EVI2B	4.8278880952381	12.0525534883721	1.31987469070535	1.00718936820689e-08	9.17179786693717e-07
IL32	4.29723333333333	10.494288372093	1.28812431886114	6.11644431533506e-07	2.9730878651703e-05
ONECUT1	0.144602380952381	0.0694953488372093	-1.05710297725747	0.00768753707951284	0.0406947327078847
KLHL10	0.152157142857143	0.0335441860465116	-2.18142741917637	0.00400935650778395	0.0262928994685485
NEURL3	0.444330952380952	1.25015348837209	1.49239868451378	0.000636018296888551	0.00740974190739471
SIGLEC7	0.53205	1.73920930232558	1.70879782578259	1.90049807194598e-11	6.07652583536861e-09
IL12RB1	0.402428571428571	1.19708139534884	1.57271660976883	6.85604715154012e-10	1.00657965730979e-07
GYLTL1B	0.851266666666667	0.29246976744186	-1.54132363822436	0.00783817797511837	0.0410990177500011
ICOS	0.0939119047619048	0.345525581395349	1.87941256808486	9.29989093949424e-05	0.00175730282109172
SCD	65.1003952380952	27.6778395348837	-1.2339349682314	0.00170553354827801	0.0145460679861435
SLC37A2	9.50382380952381	24.7362046511628	1.3800441648245	4.91442510951524e-05	0.00105065005164495
HBA2	35.2112047619048	75.0433139534884	1.09168894916842	0.0019331806830373	0.0158668589090363
LILRB2	0.720980952380952	2.71427441860465	1.91253353702648	3.19898404943422e-12	1.39475704555332e-09
IFI27	10.4703738095238	28.9081093023256	1.46516130452041	2.30061744509153e-05	0.000566802804794126
HSPB8	11.8084452380952	4.05206511627907	-1.54308976103232	0.00416335364796632	0.0270073635198104
GPR55	0.0410166666666667	0.0886162790697674	1.11136149846466	0.00184872151509214	0.0154468090355085
RP11-697E2.12	0.252295238095238	0.0556209302325581	-2.18141319830187	0.00212383457769298	0.0169388757781855
ITGAL	0.607292857142857	1.7554	1.53133550673593	9.98277707297696e-08	6.49919441294084e-06
TBX4	2.44745	1.21822093023256	-1.00650359003216	0.00518687744508906	0.0310306830270027
AHNAK2	3.14409761904762	1.38368139534884	-1.18413422343579	0.00514930241616645	0.0308315285742001
B2M	275.270595238095	557.285774418605	1.01756681925444	2.91795087471463e-09	3.10988719891808e-07
SNX10	3.64347142857143	7.78557441860465	1.09548980768007	0.000303106312735428	0.00433077818037471
TMEM86A	1.62917380952381	3.62807209302326	1.15506259680352	1.00507333891418e-10	2.15835749258167e-08
TREM2	5.01287857142857	14.6613558139535	1.54830733057437	1.29670546133633e-08	1.10396438921344e-06
DNER	0.3942	0.104006976744186	-1.92224746939347	0.003709508154297	0.0250104982774251
CHRNA3	0.275009523809524	0.0838069767441861	-1.7143393260507	0.00892275764381557	0.0448256414033584
CSF1	16.6292738095238	41.6514139534884	1.32464030367068	1.14320987108954e-08	1.01533972995286e-06
ASCL2	0.43372380952381	0.896102325581395	1.04688683951536	1.69590920834813e-05	0.000452703927452929
LAIR2	0.122338095238095	0.78893023255814	2.68902400497603	0.00126589818847497	0.0117964657615142
CYP2S1	0.492692857142857	1.24357209302326	1.3357296853453	2.78076912709605e-07	1.52708802292588e-05
MT3	0.355961904761905	0.11833023255814	-1.58890413203546	0.00888552610954721	0.0447924561023078
CX3CR1	0.971659523809524	1.95019534883721	1.00509586711189	0.00459581321686862	0.0286625750170376
WDR66	0.466778571428571	0.16086511627907	-1.53688682176906	9.74452778909832e-05	0.00180908730102641
GRM4	0.181552380952381	0.0283348837209302	-2.67973466323351	0.000748919086245258	0.00832972900619936
GALNT16	0.703223809523809	0.218193023255814	-1.68837894553148	0.00160171265744139	0.0139163295382045
WNT11	4.50359761904762	1.52876976744186	-1.5587067799943	0.00397916665557324	0.0261664761610547
GNGT2	1.13638333333333	2.87226511627907	1.33773934154313	7.67997769659408e-05	0.00151369204244652
RORA	1.72463333333333	0.704923255813954	-1.29075156285949	8.31782970290617e-05	0.00161072589186291
CCL23	0.0576142857142857	0.140351162790698	1.2845425327501	0.000130694497327351	0.00226831414661752
TMC8	0.715276190476191	1.69920465116279	1.24828729609477	3.0496901388925e-06	0.00011279933603698
FOXJ1	0.918445238095238	0.298746511627907	-1.62027183654497	0.000198938183856658	0.00314195673911042
CREG2	0.353542857142857	0.709051162790698	1.00400461943732	0.000516884647768603	0.00641115199318505
TRIM22	2.08048571428571	5.30522325581395	1.35049308218319	4.95837235805002e-06	0.000165524504611656
MSR1	2.21055	6.07482093023256	1.45843651578494	2.0830337439812e-09	2.43664142344728e-07
CXCR3	0.376719047619048	1.40114651162791	1.8950469342289	1.03833005931463e-05	0.000301807937240786
APOL3	1.72779047619048	4.04307209302326	1.22652365195182	9.06066641577373e-06	0.00026990655981398
FRG2C	0.153704761904762	0.0331162790697674	-2.21454937515567	0.00207545423004712	0.0166918029412621
CD6	0.361038095238095	0.753748837209302	1.06193279907843	0.00197444293070102	0.016177838773876
BTBD18	0.160804761904762	0.0671023255813954	-1.26087545738531	0.00148491194072696	0.0132155157918224
LMO2	3.42467380952381	6.99747674418605	1.03086820506883	1.12186024199743e-09	1.50853506185598e-07
HK3	0.821885714285714	2.23868837209302	1.44564401559297	1.81787462568096e-09	2.21657458595743e-07
GRTP1	1.04479761904762	0.443688372093023	-1.23560486477584	0.00758513259780951	0.0402266449750399
HTR1E	0.0516952380952381	0.0184883720930233	-1.48341319228311	0.0101885016440064	0.0489129668515062
CD300LB	0.266045238095238	0.584897674418605	1.13651267170016	2.45164821717322e-07	1.38330645288974e-05
GPR42	0.00491428571428571	0.0153418604651163	1.64241980222953	0.000757853941961729	0.00838124713062672
SLC18A2	0.157469047619048	0.0711558139534884	-1.14601473243548	0.00139728188209922	0.0126714114548473
CCL8	0.532835714285714	3.05300930232558	2.51846929532215	1.19625192109628e-08	1.0559308368548e-06
HLA-DMA	7.72314523809524	27.0279837209302	1.80719348385266	1.8530653367715e-12	9.64959955819511e-10
ZMYND15	0.404004761904762	0.903293023255814	1.16082176814636	1.66250657280699e-07	9.92537119068339e-06
NPHP3-ACAD11	0.0186738095238095	0.00588139534883721	-1.66678589534128	0.000106424649113022	0.00194073238458575
LIPG	0.678823809523809	0.165981395348837	-2.03201562711061	0.00200389172582693	0.0162708770604954
MYZAP	0.10165	0.205802325581395	1.01764906970128	0.00470278443835366	0.0291642116740311
CCL19	0.199771428571429	0.636683720930233	1.6722266143143	0.00403447081813546	0.0264335000598056
CECR1	1.8224119047619	6.09196046511628	1.74105750274322	1.88457405972872e-08	1.5148185235406e-06
RARRES3	4.82943333333333	15.6707186046512	1.69814551434801	3.22160265481319e-07	1.70413305137692e-05
TM4SF19	3.34834285714286	7.55081162790698	1.17318446462299	0.0073821855537308	0.0395881050119563
GCA	1.24542380952381	2.56761162790698	1.04379023416163	1.54227214353866e-06	6.37649758656156e-05
LILRA5	0.277214285714286	0.666767441860465	1.26618205354033	1.09343624372301e-06	4.8258775075726e-05
WNK2	0.811897619047619	0.259604651162791	-1.64498158248774	0.00500561575076602	0.0303245471250617
CSTA	0.940835714285714	2.1628023255814	1.20088708153148	1.05712064644536e-07	6.85128462209723e-06
ROPN1	0.132864285714286	0.0193441860465116	-2.77998142604542	0.0102287087106784	0.0490896133853372
LPAR6	3.91249761904762	8.3997976744186	1.10226470408101	2.55136148278113e-09	2.82376838571192e-07
CLCNKB	0.862133333333333	0.285958139534884	-1.59210703563254	0.0010110127631143	0.0101327109620906
CYP24A1	1.49868095238095	0.443460465116279	-1.75681588908698	0.0073749031912482	0.0395881050119563
LILRA6	0.329035714285714	0.798548837209302	1.27913645601744	1.62154750392183e-06	6.64695882804196e-05
LCK	0.363054761904762	1.2418023255814	1.77417645781585	4.21836518209371e-07	2.1472955036121e-05
CCR2	0.119742857142857	0.394306976744186	1.71937963785497	1.35500194949038e-05	0.000379018762696952
CD79B	0.404383333333333	0.851579069767442	1.07441695369718	3.38668056536286e-06	0.000122047456680214
RYR3	0.308216666666667	0.0823093023255814	-1.9048174833923	0.00305433801069723	0.0218418565098965
AQP9	0.174983333333333	0.415967441860465	1.249253095782	0.00398325365019514	0.0261694308305971
AKNAD1	0.42805	0.213895348837209	-1.00087421453939	0.000136280659157271	0.00234827080713151
RASSF4	2.42461666666667	4.95193720930233	1.03023634686932	1.46668141601418e-06	6.15236507685482e-05
RGS1	2.33559523809524	5.54035581395349	1.24618835750719	7.37846339062765e-05	0.00146429422433587
HSD3B7	2.77337380952381	6.38227906976744	1.20242960957173	1.08632104109454e-05	0.000312599742785365
MUC1	4.45023333333333	1.36437674418605	-1.70563891150334	0.00239881053302525	0.0184962947208828
ZBP1	0.0900261904761905	0.194074418604651	1.10819328826265	0.00146209059546745	0.0130408024950361
GPIHBP1	1.10874761904762	3.0454023255814	1.45770182752017	9.48279854068172e-06	0.000280737665438948
PRPH	4.8648619047619	1.03677441860465	-2.23029682618574	0.00601635813986035	0.0345759395873386
NKX3-2	3.32877857142857	1.40552325581395	-1.2438855815921	0.00333787150699667	0.0230669045353833
APOBR	3.37750238095238	8.87983720930233	1.39457644186365	3.22160265481319e-07	1.70413305137692e-05
CD300C	2.15095	5.7638511627907	1.42205909303862	4.95532075361365e-09	4.95119131965231e-07
KCNC1	0.142219047619048	0.0117418604651163	-3.59838177760969	0.00050688623990957	0.00636950150202523
GIMAP6	2.20123333333333	5.10612093023256	1.2139156253394	1.07313936202336e-08	9.59026654707584e-07
CD84	6.02008571428571	12.8156255813953	1.09004797059298	0.000499154910524676	0.0062927955102404
CACNA2D4	1.05425952380952	2.29238604651163	1.12061996540025	3.52282582409016e-05	0.000809687187811649
PCDH8	0.0745738095238095	0.00376976744186047	-4.30612161090891	0.00430891022438269	0.0276885489349135
NHLRC4	0.148052380952381	0.303490697674419	1.03554460508962	0.000171477657795983	0.00280068276073696
BEGAIN	1.44442857142857	0.478193023255814	-1.5948338761473	0.00239881053302525	0.0184962947208828
ZBED6	2.26710714285714	0.851753488372093	-1.4123447180284	9.35358088054146e-07	4.2588392945959e-05
PPFIA4	1.42185	0.518155813953488	-1.45631137471439	2.30061744509153e-05	0.000566802804794126
ADPRHL1	3.16650238095238	1.51533720930233	-1.06325129059374	0.00500561575076602	0.0303245471250617
CCL5	6.82443571428571	17.2179279069767	1.3351298666165	1.94613014355335e-09	2.33341004212047e-07
SIT1	0.211409523809524	0.946023255813954	2.16183527904947	3.12529546464996e-07	1.69047936636781e-05
SIGLEC9	0.986035714285714	2.14479069767442	1.12112506004842	6.67127757760819e-07	3.22101818075928e-05
SLCO2B1	2.34294285714286	6.88493023255814	1.55512026685986	5.15120946723379e-10	7.96941954995266e-08
JCHAIN	1.31543571428571	3.96037906976744	1.59009777991611	0.00618031114712607	0.0351610584360814
KIAA0408	0.0439404761904762	0.0140860465116279	-1.64128375300368	0.00398519161112968	0.0261702130994677
UBE2L6	12.773330952381	31.3076976744186	1.29338262710858	2.91795087471463e-09	3.10988719891808e-07
GRHL3	1.03309523809524	0.266851162790698	-1.95286605533866	0.0039377489354269	0.0260022328286599
CTLA4	0.128454761904762	0.298444186046512	1.21620077619223	0.000225907136794479	0.00343312887144312
MTUS2	0.159561904761905	0.0363232558139535	-2.13515082206718	0.00858257646176799	0.0437894007559992
TCP11	0.405464285714286	0.115188372093023	-1.81557975536721	0.00914823534131829	0.0456620893828891
SDSL	2.93680952380952	6.12891395348837	1.06138175221779	7.80142310190239e-09	7.48312503934477e-07
C3AR1	3.56934761904762	9.1101488372093	1.35181421186062	2.22914112255472e-09	2.54546686280296e-07
ECSCR	0.837442857142857	2.13222209302326	1.34829506083071	4.40561411780293e-08	3.20141292560346e-06
IFITM3	198.81180952381	441.442158139535	1.15082095865104	8.47730804799358e-10	1.21971508194532e-07
MLNR	0.188059523809524	0.0441116279069767	-2.09195846183313	0.0101281885223042	0.0488370589497728
AC092881.1	0.120280952380952	0.0234093023255814	-2.36125435315287	0.00283802440664934	0.0208266982797128
CMPK2	1.36489047619048	3.66852093023256	1.42641332762087	0.000535192708425379	0.00655907384056589
IRF5	0.844240476190476	2.04501162790698	1.27638314182437	4.14793314968186e-10	6.48700675626333e-08
CYP51A1	1.88406904761905	0.901195348837209	-1.06394006519764	1.29999244788584e-05	0.000364606069009385
SIGLEC1	1.28442619047619	4.43195813953488	1.78682026681406	3.26500995111403e-08	2.45952686788632e-06
FCGR2A	4.66026666666667	13.4259860465116	1.52654363286279	2.23786509224334e-11	6.70800061399941e-09
TTLL7	2.20755952380952	0.682411627906977	-1.69373820400454	0.00232660660254236	0.0181241016769786
TLR7	0.430545238095238	1.36176046511628	1.66123621728242	1.25415403218661e-07	7.77791733409523e-06
TBC1D10C	0.317480952380952	0.740051162790698	1.22095497524599	0.000864173061472318	0.00908233893971053
PCDHGA9	0.887738095238095	0.323104651162791	-1.45813258985372	0.00191663556488912	0.0158494052201838
KCTD19	0.195964285714286	0.0436697674418605	-2.1658839952867	6.64257427575837e-06	0.000210051337757388
DENND1C	0.613597619047619	1.4852511627907	1.27534212815904	1.20265676452831e-09	1.60220606741049e-07
PRKCB	0.432966666666667	0.935627906976744	1.11167893489898	5.57351628377143e-05	0.00115884035102461
GRIN1	0.0874261904761905	0.0195255813953488	-2.16270002931673	0.00722843860444896	0.0392127366681795
DBNDD1	1.98436666666667	0.233095348837209	-3.08968650573289	0.000728942951157669	0.00813656414372113
CD72	0.631895238095238	1.56361627906977	1.307129211012	3.56391317917763e-09	3.68903473539624e-07
RASGEF1A	1.15122857142857	0.408704651162791	-1.49404373593799	0.00867585487520682	0.0439690735979133
CD3D	0.433321428571429	3.21849534883721	2.89287689644992	3.18454554125999e-07	1.70413305137692e-05
SCIMP	0.3395	0.835595348837209	1.29939288750399	8.89830121077818e-08	5.84606200094413e-06
CORO1A	2.86345	7.8790488372093	1.46026706518272	2.0830337439812e-09	2.43664142344728e-07
NTN3	1.00959761904762	0.470153488372093	-1.10257668574566	0.000149310945779152	0.0025038297061427
CD74	121.073545238095	500.728788372093	2.04814573428207	1.20852053071471e-13	1.93202148843592e-10
RBM47	1.09102142857143	2.45223488372093	1.1684177344007	5.22044428622696e-07	2.60804695799422e-05
RNASE6	7.64529523809524	23.5579813953488	1.62357180447274	2.42743388319376e-11	6.98518374227836e-09
TFEC	0.590154761904762	1.52276744186047	1.36753038835751	2.92952120183674e-06	0.00010891460220162
TET1	1.08419761904762	0.36013023255814	-1.59003712133743	3.26500995111403e-08	2.45952686788632e-06
LY96	6.14390714285714	14.6875674418605	1.257367159327	1.06377228047909e-11	3.82638889288329e-09
GP9	0.143519047619048	0.343483720930233	1.25899950377283	0.00887974454987778	0.0447924561023078
ASCL5	0.142380952380952	0.0684837209302326	-1.05592316151211	0.00600848303667403	0.0345759395873386
CCL4L2	0.656928571428571	2.35137209302326	1.83969443806557	1.55769317481157e-06	6.42180212011142e-05
DLG5	4.87186428571429	2.40275348837209	-1.01978530293319	8.61632380857041e-11	1.87835859026835e-08
TYROBP	42.39975	176.56933255814	2.05810712685854	1.55464430940412e-15	2.23682223237065e-11
RENBP	5.58238333333333	11.6233837209302	1.05807701703963	4.52493131917162e-05	0.00098345486133295
RASGRP4	0.546052380952381	1.31548604651163	1.26848469004163	1.48590768036999e-07	9.09754881070784e-06
AGMO	0.308961904761905	0.797079069767442	1.36729388210219	0.00135428355506552	0.0123985684568574
HLA-DRB5	19.3994619047619	88.8418651162791	2.19522304464238	9.92342469725697e-06	0.000290790701719212
USH1G	0.220871428571429	0.0346209302325581	-2.67349041276743	0.00333566783622863	0.0230669045353833
LILRB1	0.756271428571429	2.14714418604651	1.50544305398613	7.37964773767719e-11	1.71255438144676e-08
NFIX	69.4642690476191	28.717088372093	-1.27436159517135	0.000922061255895124	0.00948971198127256
AC109829.1	0.432028571428571	0.197146511627907	-1.13185854239838	0.00290972536751758	0.0211120164336071
FYB	1.55501428571429	4.21495348837209	1.43858887697807	2.07936090253131e-06	8.19666977140287e-05
IL17RB	2.55026904761905	1.17700930232558	-1.11552373362196	0.000423873541163777	0.00554931074637345
NCF1	0.342935714285714	1.39476511627907	2.0240121236957	1.80492767577602e-10	3.19596642659179e-08
RAB4B	2.22065238095238	5.12678372093023	1.20707046502859	5.3351303029606e-05	0.00111897747520404
OAS2	6.2386880952381	12.8148325581395	1.0385000396825	0.000314300833291039	0.00443784140273942
DOCK2	0.641509523809524	1.48444651162791	1.21038252155512	4.6754410884146e-08	3.36351231900546e-06
XK	0.35352619047619	0.170386046511628	-1.05300990573262	0.00107605227286607	0.0105753006161182
SLAMF6	0.567554761904762	1.36968139534884	1.27100883751208	7.21479536726848e-06	0.000224204051283497
CCDC177	0.0640928571428571	0.0144441860465116	-2.1496746760383	0.00152122802799643	0.0133949993064949
HLA-DPB1	20.9834095238095	73.1842627906977	1.8022843356748	1.87787592180611e-12	9.64959955819511e-10
C1QTNF3	21.080219047619	8.2794511627907	-1.34828281722845	0.0073821855537308	0.0395881050119563
BLVRB	17.5421428571429	39.4337558139535	1.16860613381177	0.000728942951157669	0.00813656414372113
SASH3	1.44910238095238	4.80757209302326	1.73014896522251	1.26401112542546e-10	2.59808458180307e-08
PTPN7	0.728209523809524	1.60828372093023	1.14309642387981	7.05701086411926e-08	4.74468562210037e-06
AMIGO2	1.26667380952381	2.84265348837209	1.1661931958721	0.00314576702794278	0.0222962049251432
LRP2BP	1.02462142857143	0.308818604651163	-1.7302593943238	0.0019331806830373	0.0158668589090363
CYTH4	2.59986428571429	7.4134488372093	1.51170854426955	5.83883730613598e-11	1.50016412786937e-08
VAV1	1.02155952380952	2.34552558139535	1.19913796674368	1.77147259385138e-08	1.4481788454735e-06
RAP1GAP	1.43521666666667	0.648802325581395	-1.1454176530724	0.00145533173087633	0.0129896482281939
APOL1	10.0297095238095	24.0667790697674	1.26276325063315	1.69590920834813e-05	0.000452703927452929
CTSS	6.99162619047619	21.0094255813953	1.58733675996928	7.37964773767719e-11	1.71255438144676e-08
PCDHGC4	0.217745238095238	0.103706976744186	-1.070128215905	0.00096468358536447	0.00982297765479405
HBB	42.5967476190476	98.728188372093	1.21271877362401	0.00343782945628727	0.0235540429605054
CD274	0.265269047619048	0.588916279069767	1.150606206214	0.000614554767550238	0.00722993785405791
GRAMD2	0.775335714285714	0.310346511627907	-1.32094119154924	0.00333787150699667	0.0230669045353833
USP37	1.40426428571429	0.67463023255814	-1.05764560249894	9.45128154030138e-09	8.71698966678566e-07
DPYSL4	6.98087857142857	3.09745581395349	-1.17232491471312	0.00314576702794278	0.0222962049251432
ARHGAP9	1.06216666666667	2.84516976744186	1.42150457873819	1.48442737375578e-11	5.08522406038051e-09
CDH23	2.90038571428571	0.718055813953488	-2.01407687987748	0.000834183348955927	0.00885120208316953
NCKAP1L	1.94282380952381	4.8634	1.32381018180553	6.38509938861387e-10	9.47101134055426e-08
CHDH	0.687945238095238	0.31283023255814	-1.1369137834992	0.000143703574140075	0.00243600619477429
ZNF711	3.62039047619048	1.6731488372093	-1.11357951919959	9.74452778909832e-05	0.00180908730102641
SULT4A1	0.684926190476191	0.18593023255814	-1.88118715378623	0.00727884233951303	0.0394455682037339
HAMP	0.0867714285714286	0.205311627906977	1.24252335092898	0.000403260842224993	0.00532332346646809
GPR34	2.32437142857143	6.17529302325581	1.40966696939171	3.5899181093529e-07	1.86614514310284e-05
LILRB4	1.29440714285714	4.61943488372093	1.83542489700376	2.63238041467515e-11	7.42640968751884e-09
SSX2IP	2.85065238095238	1.14716046511628	-1.31322491241424	0.000261916614226275	0.0038571711826895
PLEKHG4	5.36066666666667	2.57138139534884	-1.05986881811313	1.62287139950281e-05	0.000436446237309279
PAK6	0.0452761904761905	0.0134488372093023	-1.75127113308228	0.00620689269001205	0.035298328863199
VSIG4	3.38809523809524	16.0617325581395	2.24508118890834	1.7103735755073e-10	3.1150449372657e-08
APOE	101.449988095238	301.699034883721	1.57234138560117	3.99453142746282e-05	0.000892442828856134
DCSTAMP	1.49200714285714	4.30950930232558	1.53026916534647	0.000377231701996404	0.00505835016619223
MMP9	995.965730952381	2654.23042325581	1.41412561345843	0.000271697506061755	0.0039767891324685
WAS	2.75547142857143	9.92887209302326	1.84933067080672	2.45996745504207e-12	1.14174231429501e-09
AD000671.6	0.00981666666666667	0.0254325581395349	1.37337144979466	0.00951832659220513	0.0469971458505997
PAX2	0.170178571428571	0.0232255813953488	-2.87326277046774	0.00078595216522849	0.00856687860099054
HCK	3.66614761904762	7.5611023255814	1.04433170105535	1.28901660819668e-09	1.70150192281962e-07
AHRR	1.39039047619048	0.542693023255814	-1.35728183828014	0.00990291338694052	0.0480388124785233
ECT2L	0.174135714285714	0.0532162790697674	-1.71027257776324	0.00372178508857177	0.0250815193697286
CCRL2	0.543985714285714	1.34101860465116	1.30168858245106	8.61632380857041e-11	1.87835859026835e-08
EMILIN3	2.51684047619048	0.484818604651163	-2.37609681005594	0.000749142989576173	0.00832972900619936
TIFAB	0.0231357142857143	0.0475418604651163	1.03907672069523	0.00971533250695315	0.0475523498269403
MAST1	0.5583	0.21306976744186	-1.38971465307704	0.00927319509841732	0.0462150090322232
ZNF460	2.84899523809524	1.40183953488372	-1.02313199324148	1.08632104109454e-05	0.000312599742785365
RANGRF	4.89168571428571	15.7111953488372	1.68338932851906	0.00101834167717424	0.0101327109620906
SLAMF8	1.56300476190476	5.76916976744186	1.88404154402198	3.09813771448484e-10	5.0085399366301e-08
SIRPB2	0.28127619047619	0.736597674418605	1.38888940609777	1.57184494915764e-07	9.58292590189836e-06
NTRK3	0.26147380952381	0.061453488372093	-2.08909963463153	0.00975845988967132	0.0477277369776713
GATSL2	5.77673333333333	2.63891627906977	-1.13030831707816	2.29477078889908e-06	8.85178608865415e-05
LRRC2	0.70775	0.219197674418605	-1.69100735204857	0.000823979148322596	0.00885120208316953
PSMB9	5.18284523809524	13.374623255814	1.3676820334039	2.40993014583552e-08	1.89475819334871e-06
SIGLEC15	6.91790952380952	17.284676744186	1.3210855721595	0.000704610699252676	0.00794509305709052
RAMP3	2.72423333333333	6.04433720930233	1.14973387275712	0.00212164246511828	0.0169307774753865
PRDM1	1.78861904761905	3.60665581395349	1.01181560715367	1.70467631718772e-06	6.87027530859858e-05
HIST1H2AE	3.15322619047619	6.42426744186047	1.02670329078847	0.00680193564874661	0.0375830453587428
COL9A1	7.07627857142857	1.36036511627907	-2.37899692690144	0.00762599093489282	0.0404284294661894
PPP1R14D	0.30905	0.0679279069767442	-2.18576395798696	0.00374014314972562	0.0251459517615198
ADAMTS18	7.30890952380952	2.17528837209302	-1.74844950690408	0.0100111216167925	0.0485310033094375
RP11-437B10.1	0.295147619047619	0.113967441860465	-1.37281496849454	0.00433956615570127	0.0276885489349135
GIMAP2	1.53024761904762	4.56867209302326	1.57800977639449	1.9815941173317e-13	2.59192510546986e-10
CCL3	1.29647619047619	3.49011860465116	1.42868035272217	5.19749743346538e-06	0.000171124926939817
NRROS	1.59717380952381	3.98959302325581	1.32072026527923	3.09326362657778e-11	8.55882251138483e-09
PRUNE2	3.53186428571429	1.3172976744186	-1.42284851417363	0.000128034664878282	0.00222752449609277
TRPV3	0.457942857142857	0.107558139534884	-2.09005088189689	0.00055144433926836	0.00672770849473794
PITPNM3	0.989290476190476	0.398318604651163	-1.31247132173101	0.000131510401622216	0.00227972488980776
CD68	1.51328333333333	4.10152790697674	1.43847931478376	1.30593949029309e-06	5.62570580429251e-05
CETP	0.718157142857143	1.51737906976744	1.07921007728995	2.18455180052033e-06	8.54112263746916e-05
GJA4	4.2234880952381	10.9570674418605	1.37535483631026	2.29477078889908e-06	8.85178608865415e-05
FGD2	0.330228571428571	0.835951162790698	1.33995371304148	5.26318372195087e-08	3.73037868923296e-06
AUTS2	11.1735666666667	5.54946511627907	-1.00966914638322	0.000681026258560261	0.00776434691613711
KIF1A	2.05272619047619	0.0553093023255814	-5.21387524757097	0.00903722210219245	0.0453424336395357
KCNH3	2.03454047619048	0.908923255813954	-1.16247259050385	0.000636018296888551	0.00740974190739471
IL27	0.0709404761904762	0.202518604651163	1.5133735296966	3.14784739318003e-05	0.000743698329935538
PAGE5	7.81695952380952	30.2050046511628	1.95010813609649	0.00794059771968223	0.0416057246871041
IL10	0.201911904761905	0.556411627906977	1.46242659494571	1.55280068825756e-05	0.000424747077997144
CCR1	6.30380714285714	16.1648	1.3585603546189	6.27877854877082e-08	4.30186027427212e-06
ZNF683	0.16612380952381	1.05076046511628	2.66110305916315	0.00252898198561955	0.0193136904506869
ABI3	4.19590952380952	9.20255813953488	1.13305138974776	1.29670546133633e-08	1.10396438921344e-06
HEATR4	0.608688095238095	0.285406976744186	-1.09268254799032	0.00333787150699667	0.0230669045353833
CLECL1	0.173997619047619	0.477472093023256	1.45634884928841	1.61544085252686e-07	9.80715737812509e-06
AOAH	1.26018571428571	5.23293953488372	2.05398522893926	2.19571345896772e-07	1.2636770099051e-05
VMO1	1.81737857142857	5.38306279069767	1.56656828040082	5.44748997939336e-06	0.000178538692080892
OAS1	3.41482142857143	8.60007209302326	1.33253861618268	3.55351496658821e-06	0.000126241909479682
CLEC10A	0.329942857142857	0.744146511627907	1.17337050945902	0.000728942951157669	0.00813656414372113
PF4	0.6503	2.64079302325581	2.0217939033132	0.000733618930211158	0.00818241020765747
MNS1	6.75817142857143	3.02662325581395	-1.15892384216731	9.92342469725697e-06	0.000290790701719212
FCN1	0.216595238095238	0.64183488372093	1.56720067695975	1.29999244788584e-05	0.000364606069009385
MS4A4A	2.28134047619048	7.72502790697674	1.75965836864196	3.89800997672733e-13	3.2990922085384e-10
CXCL11	0.749992857142857	3.05971627906977	2.0284491203992	0.000143742650775881	0.00243600619477429
SYDE2	1.82204761904762	0.863746511627907	-1.07688078025419	9.36788479133551e-05	0.00175730282109172
SOX9	31.9393595238095	15.0782651162791	-1.08286493912896	0.00232660660254236	0.0181241016769786
FCGR1A	0.96742619047619	3.13362325581395	1.6956082396974	6.31443027916198e-11	1.53986479417937e-08
TNFSF8	0.42085	1.00323023255814	1.25327470738288	1.08632104109454e-05	0.000312599742785365
CD300E	0.26187619047619	0.754676744186046	1.52697392013771	2.91416787148566e-07	1.58222820131833e-05
PRKG2	0.560047619047619	0.255532558139535	-1.13204237929789	0.00678072022452582	0.0375830453587428
PIK3AP1	2.13482619047619	5.5634488372093	1.38186088543867	2.87861657704027e-10	4.76063624258108e-08
HMOX1	32.4851642857143	81.8594953488372	1.33336877153853	0.000325876670800773	0.00453892888623574
XCL2	0.300754761904762	1.04063720930233	1.79080771359178	0.00249828882812086	0.0190894209553919
WFDC13	0.263021428571429	0.0386651162790698	-2.76607588501519	0.00601738620563636	0.0345759395873386
TLR1	0.693911904761905	1.52195813953488	1.13310425608621	4.95059188866382e-07	2.49926723137176e-05
RNF113B	0.162702380952381	0.0327279069767442	-2.31364211640739	0.00257910540440074	0.0195306150307989
LRRC16B	0.436757142857143	0.15486511627907	-1.49581908723067	0.00651822677112276	0.0365375098417004
EYA4	2.84775	1.37355813953488	-1.05190452203217	0.00867585487520682	0.0439690735979133
CD7	0.407647619047619	1.74657441860465	2.09913362106882	2.02013248579106e-05	0.000516264053384756
SRGN	23.917469047619	65.1498	1.44569601867177	6.40015693202939e-12	2.36116558815484e-09
IGSF21	1.77089761904762	5.59726511627907	1.66024127513789	9.09513819125975e-10	1.28294949309652e-07
RGS18	0.336309523809524	0.867341860465116	1.36681110539174	3.26500995111403e-08	2.45952686788632e-06
AC104981.1	0.881959523809524	0.211397674418605	-2.06075294125825	0.00177438181921414	0.0149910778713171
HCLS1	4.92589761904762	10.9523093023256	1.15277654722554	2.67406741436169e-10	4.47377697184139e-08
TRIM29	0.186990476190476	0.0575488372093023	-1.7001061088594	0.000395638653863908	0.00526591022367614
IKZF1	0.298638095238095	0.990367441860465	1.72956567496777	2.32371794674215e-08	1.8370139460289e-06
SPSB4	2.06162857142857	0.683344186046512	-1.5931001145441	0.0013976598539646	0.0126714114548473
TM4SF1	6.39107380952381	15.2535069767442	1.25501072084066	5.19749743346538e-06	0.000171124926939817
TNFRSF11A	1.76762380952381	4.05466046511628	1.19776983992642	0.000259993700864136	0.00385251222248526
FAM83E	0.124290476190476	0.045653488372093	-1.4449187480011	0.00569306996514374	0.0332569592604499
LST1	1.22209761904762	4.50101162790698	1.88088976203633	3.89800997672733e-13	3.2990922085384e-10
GAD1	0.27737380952381	0.114646511627907	-1.27463911203285	0.00191663556488912	0.0158494052201838
CASP1	1.44617619047619	3.97239534883721	1.4577658834942	2.06256415237781e-11	6.31407936689616e-09
AC007192.4	0.0100952380952381	0.0287860465116279	1.51169472523374	0.000741182721737296	0.00826036948129838
TBR1	0.496540476190476	0.209988372093023	-1.24160188361523	0.00950623432399319	0.0469535528505369
CD40	4.07675714285714	8.77	1.10515482629765	4.21836518209371e-07	2.1472955036121e-05
ZAP70	0.178897619047619	0.51823488372093	1.53447194363755	6.24217663917726e-06	0.000200922678936202
CTD-2313N18.7	0.531030952380952	0.232693023255814	-1.19036799870582	0.000492771939521953	0.00624119952979037
TMEM150B	0.645704761904762	1.83411162790698	1.50613487533396	1.1841645233895e-07	7.47721168968618e-06
NLRP3	0.359004761904762	0.830737209302326	1.21038919485019	1.18487925024218e-07	7.47721168968618e-06
SELL	1.98558571428571	4.87210465116279	1.29498048133424	5.80267490890825e-07	2.84867950320387e-05
ARHGAP4	3.71573333333333	7.53813488372093	1.02056064243357	1.13855957938659e-06	4.97920827605297e-05
NTSR1	0.392285714285714	0.924976744186046	1.23751229545555	0.00260728194803238	0.0197328098765097
IGLL5	0.368647619047619	0.860702325581395	1.2232719277436	0.000652863050056282	0.00759401264615267
TMEM213	0.15122380952381	0.00774418604651163	-4.28742788083799	0.00289259455335113	0.0210089098604826
EBI3	0.728407142857143	2.41346511627907	1.72828899976443	3.0736198238214e-08	2.37759365726572e-06
IL2RG	1.92388571428571	5.61740930232558	1.54588182570853	1.1285018949566e-07	7.21639345094914e-06
SELPLG	5.94326190476191	17.4247046511628	1.55180733917001	1.58636872159044e-10	2.92624014951837e-08
SP5	0.554052380952381	0.201744186046512	-1.45749527942337	0.00923199663173925	0.046041583201894
FCER1G	25.5385428571429	84.5321837209302	1.72682450746555	9.06872240408821e-13	5.93094445227369e-10
CXorf21	0.580121428571429	1.79563488372093	1.6300672130075	1.84365591748067e-10	3.19596642659179e-08
BATF2	0.669440476190476	1.97582325581395	1.56142621062376	3.91078452868758e-06	0.000137575471390604
CD33	0.903576190476191	2.06792558139535	1.19446610733902	3.91078452868758e-06	0.000137575471390604
TMEM176B	5.91486904761905	21.1742441860465	1.83989234007342	6.31443027916198e-11	1.53986479417937e-08
TNFAIP8L2	2.07653571428571	5.57813023255814	1.42560293249608	1.0462833250701e-09	1.42018155482157e-07
ITGAM	1.21321904761905	3.75311627906977	1.62924893484342	8.61632380857041e-11	1.87835859026835e-08
TRIM36	1.99144523809524	0.694041860465116	-1.52072122289115	0.00822395682406545	0.0424717483074852
CEACAM21	0.294057142857143	0.618972093023256	1.07377783054086	4.56294424157207e-06	0.000153391686326493
FABP4	2.03026904761905	5.59981395348837	1.46370797286332	0.00125577843738962	0.0117097473474801
CLDN18	0.318564285714286	0.119174418604651	-1.41850994798894	0.00601709671782851	0.0345759395873386
IFIH1	2.96081428571429	7.2267488372093	1.2873527532081	0.000209757269481791	0.00325565004671414
TNF	0.175588095238095	0.436944186046512	1.31525397153544	3.27721185593556e-05	0.000769209203641123
ZNF713	1.38624047619048	0.573327906976744	-1.27374513910937	2.02013248579106e-05	0.000516264053384756
BNIP3	21.6440928571429	8.80156511627907	-1.29814134056534	7.54290860758161e-06	0.000231401639756683
RNASE1	51.8167142857143	158.100374418605	1.60935134255817	2.55136148278113e-09	2.82376838571192e-07
JAML	0.318297619047619	0.753458139534884	1.24315099584444	3.32116232753749e-06	0.00012097438878129
CD28	0.893830952380952	2.3859488372093	1.41648919746692	7.37846339062765e-05	0.00146429422433587
HAPLN4	0.0222761904761905	0.00605348837209302	-1.87966388187165	0.00539110252677791	0.0319206515042307
ERBB3	0.839883333333333	0.115316279069767	-2.8645927486568	0.00446138401392936	0.0280968246383359
OSCAR	5.33669761904762	14.6808581395349	1.45991712577092	2.02013248579106e-05	0.000516264053384756
HCST	2.17965238095238	8.27944418604651	1.92543585327632	2.72876331819152e-09	2.99705699405646e-07
CCR5	0.4354	1.81498372093023	2.05954329572632	1.21764570887666e-08	1.06178705814045e-06
HAVCR2	3.03687380952381	6.8089488372093	1.16484513094976	1.75070562793939e-11	5.85794245925394e-09
MS4A1	0.0496142857142857	0.140474418604651	1.50147994062763	0.00185060964290608	0.0154536108776162
CCDC27	0.21662619047619	0.0445232558139535	-2.28257667741085	0.00212647067227497	0.0169411185120112
MZB1	0.162057142857143	0.640911627906977	1.98362283404696	0.0087808614917218	0.0444699173329438
PARVG	0.881795238095238	1.82766279069767	1.05148432216853	3.5899181093529e-07	1.86614514310284e-05
AIF1	6.14895952380952	23.5124976744186	1.93501358578765	4.972458821078e-15	2.5083385333372e-11
MS4A7	2.93421904761905	9.31465581395349	1.66652588486442	1.07313936202336e-08	9.59026654707584e-07
KCNQ4	0.348040476190476	0.172346511627907	-1.01394299926925	0.0096351548515482	0.0472381661620911
CPM	2.22295238095238	4.50258604651163	1.01827680301103	1.96535564847274e-07	1.16368465309571e-05
TIGIT	0.0744928571428571	0.360495348837209	2.27480664334358	0.000351956887895996	0.0048090747417356
CDC42BPG	0.710247619047619	0.2933	-1.27594501900323	0.00101834167717424	0.0101327109620906
IFI35	8.61534761904762	17.9348558139535	1.05778523312468	6.53893003393173e-05	0.00131767682532507
BARD1	3.74049285714286	1.8512023255814	-1.01476579396613	9.74452778909832e-05	0.00180908730102641
CORO7-PAM16	0.00470714285714286	0.00979767441860465	1.05758771290971	0.00776796946930415	0.0408770751414088
TP53TG5	0.758390476190476	0.342406976744186	-1.14722874929483	0.00421630794986168	0.0271549860262354
NEUROG2	0.196114285714286	0.0352953488372093	-2.47414464561561	0.000670267699928013	0.00772122631430284
SLAMF1	0.131354761904762	0.288232558139535	1.13376480614385	5.17322415906925e-06	0.000171124926939817
SPI1	14.3693095238095	44.9977534883721	1.64686223786434	1.84365591748067e-10	3.19596642659179e-08
GNA15	2.6584380952381	7.61711395348837	1.51866560684998	1.47990993567555e-09	1.91828325716215e-07
LCP2	1.50028095238095	3.98154651162791	1.40809621650324	9.94386032564341e-13	6.22053314631989e-10
ADAMDEC1	1.05548571428571	2.53482790697674	1.26398075163355	0.00167572146134012	0.0143684626851976
ICAM3	0.0896261904761905	0.212272093023256	1.24392243363752	7.05873780397642e-06	0.00022174916926553
ANGPTL7	1.23917142857143	0.138367441860465	-3.16279936662276	0.000532565431400638	0.00655907384056589
LY6H	0.801957142857143	1.91914418604651	1.25886606060798	0.00102696631363702	0.0102114660128607
SIGLEC12	0.272461904761905	0.691472093023256	1.34361649871474	0.000995231816145766	0.0100293082564727
CLEC3B	3.20005952380952	6.6706023255814	1.05971829549855	0.000658168874739532	0.00759401264615267
ESRP1	0.84917619047619	0.0468046511627907	-4.18134011263848	0.010185462798084	0.0489129668515062
SH2D6	0.267697619047619	0.0894558139534884	-1.58135715269997	0.00569731149431767	0.033268229618605
COLGALT2	6.93831190476191	2.26758372093023	-1.61342887982718	1.18487925024218e-07	7.47721168968618e-06
FCGR1B	0.123885714285714	0.470353488372093	1.92473556947598	1.3938771127002e-08	1.17281309342284e-06
C5AR1	2.99567380952381	7.75400930232558	1.37206192450906	8.31806568133131e-09	7.92584960417185e-07
SLC9B2	12.3378523809524	26.3612511627907	1.09532755541084	0.00409619806184977	0.0266077190581916
C3	1.78474047619048	5.2015488372093	1.54322696734039	0.000681026258560261	0.00776434691613711
STX8	5.43287142857143	11.9784093023256	1.14064952469346	0.000922061255895124	0.00948971198127256
PATE3	0.094097619047619	0.0276837209302326	-1.76512035226681	0.00482310604231849	0.0297194217288559
SRPK3	2.31901428571429	0.778751162790698	-1.57427738996946	0.000303106312735428	0.00433077818037471
RGS10	27.3630666666667	62.9071441860465	1.20099394244859	1.2431432980642e-05	0.000352093420719443
CXCR6	0.116204761904762	0.520767441860465	2.16397006516552	1.30593949029309e-06	5.62570580429251e-05
GPBAR1	0.132935714285714	0.455862790697674	1.77787090688681	1.79183461396807e-06	7.18131376762468e-05
ALOX5AP	2.80886428571429	8.5978488372093	1.6139888255709	1.94613014355335e-09	2.33341004212047e-07
PLD4	0.270092857142857	0.643790697674419	1.25313624409383	0.000658168874739532	0.00759401264615267
SAMSN1	0.709857142857143	1.97199534883721	1.47405552913824	7.31557887458638e-09	7.11192897618573e-07
FBXO40	0.204480952380952	0.0685627906976744	-1.57646872335404	0.00379130056019292	0.025359940706674
INPP5D	1.8265119047619	3.8094976744186	1.06050961764846	9.78158576073182e-07	4.41183247415077e-05
SLC22A1	0.835109523809524	1.94112790697674	1.21685786169075	0.00145533173087633	0.0129896482281939
ITGB2	5.91408571428571	18.1516023255814	1.61786984912845	6.40015693202939e-12	2.36116558815484e-09
HLA-DQB2	0.683107142857143	2.17313720930233	1.66959548462974	8.65498355740005e-05	0.00166037204565163
AIRE	0.145428571428571	0.0292488372093023	-2.31385955779258	0.000758598641169	0.00838303936185835
OPRD1	1.1311	0.119544186046512	-3.24211061059573	0.00254933207789465	0.019315318555423
IRGC	0.0531428571428571	0.0131302325581395	-2.01698332519019	0.000724879497222717	0.00813656414372113
CSF3R	0.493530952380952	1.09472558139535	1.14935679687951	2.73583677525725e-07	1.5081693303602e-05
HLA-DOA	1.8538380952381	4.85613953488372	1.3892946243236	1.32591299819767e-06	5.62750330916462e-05
SIGLEC10	0.523202380952381	1.21638372093023	1.21715740249988	3.22727599378425e-06	0.000117852911163878
TCIRG1	34.0039452380952	84.6053209302326	1.31504625721105	0.000109608975943007	0.001988718721145
C5orf46	0.29002619047619	1.63369302325581	2.493881829282	0.00444487549739894	0.0280968246383359
PHACTR3	0.864109523809524	0.266325581395349	-1.69802317159165	0.00305433801069723	0.0218418565098965
A3GALT2	0.336309523809524	0.146197674418605	-1.20186927214884	0.00402764180410956	0.0264007791697168
SOWAHD	0.288795238095238	0.732741860465116	1.34325808305604	9.27550490168819e-07	4.23669728652348e-05
GAPT	0.163945238095238	0.429067441860465	1.38799043360454	0.000377132006531492	0.00505835016619223
SIGLEC11	0.164066666666667	0.441262790697674	1.42735594070529	1.00081742661772e-05	0.000292678071832841
TLR4	1.85516904761905	5.03229302325581	1.43966527594325	1.46980433321128e-08	1.22240143041872e-06
ALOX5	1.87994047619048	12.8405279069767	2.7719456283083	8.54996874788823e-07	3.96828872079406e-05
TRPC4	0.548907142857143	1.21076976744186	1.14129053891523	0.00212164246511828	0.0169307774753865
FPR1	0.711519047619048	2.55269069767442	1.84304445720635	4.6754410884146e-08	3.36351231900546e-06
CD3G	0.230414285714286	0.566258139534884	1.29722971613947	0.00022656855290024	0.00343867968262516
C1QA	28.8665833333333	165.080369767442	2.51569631047465	2.65397167166715e-13	3.00428786559462e-10
JPH3	1.64874047619048	0.434667441860465	-1.92338038411672	0.00661772827314865	0.0368625142834157
PYHIN1	0.126930952380952	0.278686046511628	1.13459685386177	0.000302356361069029	0.00433077818037471
ACP5	210.237235714286	656.897260465116	1.64364953717283	0.000161141143203314	0.00266188147922994
FOLR2	12.2930261904762	40.4010279069767	1.71655188977588	2.42743388319376e-11	6.98518374227836e-09
PRRT4	0.707416666666667	0.283904651162791	-1.31715372450226	0.000525086826308716	0.00649608706528788
NCF2	1.94473571428571	4.16519302325581	1.09880924532564	9.45128154030138e-09	8.71698966678566e-07
SIGLEC14	0.585597619047619	1.47396046511628	1.33171623571198	0.000183820456257087	0.00294387087842276
PSTPIP1	1.25666428571429	3.6658	1.54452878760585	1.54227214353866e-06	6.37649758656156e-05
FASLG	0.0993047619047619	0.384423255813953	1.95276080981294	1.94643937275751e-05	0.000502789402068852
MLANA	1.19265714285714	0.535713953488372	-1.15464458740377	0.001199438931258	0.0113238368391995
CST3	199.385176190476	555.246551162791	1.47757037389129	1.62154750392183e-06	6.64695882804196e-05
MYO1F	1.57260952380952	3.6107	1.19911806038764	7.36021697540235e-10	1.06968486709181e-07
FERMT3	6.6198619047619	17.1210674418605	1.37089962503309	9.09513819125975e-10	1.28294949309652e-07
CCER2	0.4528	0.196344186046512	-1.20548907921845	0.00484305554359267	0.0297261795173957
BST2	33.4285095238095	76.9272558139535	1.20241581377321	1.25415403218661e-07	7.77791733409523e-06
TYMP	10.8348119047619	26.0057976744186	1.2631591822429	2.91795087471463e-09	3.10988719891808e-07
FGF11	0.3373	0.121013953488372	-1.47885891161771	0.00135538870415367	0.0123985684568574
CIITA	0.629507142857143	1.43575813953488	1.18951808756556	2.73583677525725e-07	1.5081693303602e-05
CSPG5	0.938564285714286	0.395009302325581	-1.24856893528733	3.52282582409016e-05	0.000809687187811649
FCER2	0.2371	0.615744186046512	1.37683543781505	0.00753705486504332	0.0402266449750399
C10orf54	3.81824047619048	8.00549534883721	1.06808270602362	6.11644431533506e-07	2.9730878651703e-05
VAMP8	13.1748071428571	45.381688372093	1.78432844039858	3.54275579256716e-13	3.2990922085384e-10
MRC1	1.67742142857143	5.4236	1.69300558980673	6.02574202743096e-09	5.93824495141621e-07
APOL6	5.23999285714286	11.7666930232558	1.1670721640396	0.000101352528141477	0.00186478283235239
PTPRT	0.2262	0.0234511627906977	-3.26986756583338	0.00125294537931921	0.0117060896867823
CARD16	1.83999047619048	4.60999302325581	1.32506626839029	3.0736198238214e-08	2.37759365726572e-06
GNAZ	1.88984047619048	0.797779069767442	-1.2442032808564	0.000798389990303094	0.00868271744556381
CD163	3.75251904761905	14.4551162790698	1.94564891407881	3.85734574198336e-10	6.09884511380842e-08
IRAK1BP1	1.04976428571429	0.411581395348837	-1.35081574632379	0.00459581321686862	0.0286625750170376
IGFBP5	145.48429047619	67.9564627906977	-1.09818071233172	0.00699068418518349	0.0382150319363298
SLC30A2	0.292395238095238	0.850651162790698	1.54064781313728	0.00314268280119065	0.0222962049251432
EPPK1	0.0512	0.0219860465116279	-1.21955560534345	0.00280151554423294	0.0205962575816334
GPR142	0.332933333333333	0.086953488372093	-1.93691750916362	0.0017499554315184	0.0148786271346143
SLC15A3	3.17452857142857	7.7239976744186	1.28280536737152	1.0462833250701e-09	1.42018155482157e-07
C1QL4	4.47170952380952	1.43407441860465	-1.64070658377202	0.00333787150699667	0.0230669045353833
TNFSF14	0.0842119047619048	0.187153488372093	1.15212583711487	0.00123656353058018	0.0115834185085881
RP11-514O12.4	0.12127619047619	0.274486046511628	1.17843647030064	9.175246551206e-05	0.00173701904445726
NFAM1	1.11378571428571	2.68682325581395	1.27042972786076	5.26318372195087e-08	3.73037868923296e-06
ANK2	1.79198333333333	0.486448837209302	-1.88119723834784	0.000187458449102971	0.00298357540452826
LTBP2	4.02202857142857	9.53649069767442	1.24553514100784	0.000499154910524676	0.0062927955102404
PSMB10	5.56416666666667	12.8535860465116	1.20793337631092	9.75602601664632e-10	1.36281264395638e-07
BORCS6	2.95428333333333	6.78564418604651	1.19967758669938	1.88320591936445e-06	7.46434346220818e-05
PLCB2	1.67141666666667	3.66067674418605	1.13103895518222	3.90990911080908e-08	2.88491139929851e-06
CD180	0.451121428571429	0.906341860465116	1.0065395022234	6.56565118353338e-06	0.0002085355170611
IL15RA	0.865152380952381	1.80241395348837	1.05890422253933	1.08190187372321e-06	4.78966281819371e-05
NPL	2.2744119047619	4.87607674418605	1.10022727707541	4.15069886824895e-08	3.03148504143989e-06
C1QB	23.5417976190476	131.252253488372	2.47904580093565	5.69267561509297e-13	4.31085351315567e-10
RP11-475E11.9	0.20207380952381	0.0908976744186046	-1.15256705912823	0.00579995977387152	0.0336762797524066
FLRT1	1.27078095238095	0.37253488372093	-1.77026794165174	0.00218806966349218	0.0172973095517445
CD4	12.167130952381	31.9499418604651	1.39282428975087	1.81787462568096e-09	2.21657458595743e-07
PPBP	0.403380952380952	0.967602325581395	1.26227127515881	0.000391401881132262	0.0052143428386398
RIPPLY3	1.31994285714286	0.529846511627907	-1.31682907511938	0.00140949634509624	0.0126828226474326
CDA	0.87612380952381	1.8851976744186	1.10550914281743	3.52282582409016e-05	0.000809687187811649
FGL2	2.12789285714286	6.3388488372093	1.57479535376357	3.99808430149025e-07	2.05444417606578e-05
FAAH	3.7343380952381	1.70150465116279	-1.1340414555536	0.00140949634509624	0.0126828226474326
CD5	0.165861904761905	0.689911627906977	2.05642901068783	2.6236400981657e-06	0.000100129797698695
IFITM1	40.3811285714286	100.765897674419	1.31925433162406	1.69590920834813e-05	0.000452703927452929
PLEK	3.10690476190476	9.0879488372093	1.54847669465613	2.06256415237781e-11	6.31407936689616e-09
LPAR5	1.17672380952381	3.20418604651163	1.44518217506078	2.22914112255472e-09	2.54546686280296e-07
RCSD1	1.16695238095238	2.3458511627907	1.00736579045171	2.32032229918795e-07	1.32479354129826e-05
C1QC	40.0903666666667	204.860234883721	2.3533124545738	9.06872240408821e-13	5.93094445227369e-10
IL18	1.13126428571429	2.43306744186046	1.10484029989251	2.07749510345625e-07	1.20528223986002e-05
BSPRY	0.17105	0.0271860465116279	-2.65347983405098	0.00156365895213129	0.0136765501539605
SECTM1	2.75033095238095	6.95781860465116	1.33902983611769	2.73583677525725e-07	1.5081693303602e-05
CD2	0.609614285714286	3.15720465116279	2.37267916321665	1.70467631718772e-06	6.87027530859858e-05
VAMP5	34.3284857142857	71.7454465116279	1.06348105170492	5.80267490890825e-07	2.84867950320387e-05
JPH1	2.60585714285714	0.526353488372093	-2.30765408031795	0.00280285462502351	0.0205962575816334
IL2RA	0.22812380952381	0.8983	1.97738030374813	1.25415403218661e-07	7.77791733409523e-06
TLR8	0.156314285714286	0.600048837209302	1.94063029094557	1.47102092479279e-10	2.78487487709456e-08
AL135745.1	0.60897619047619	0.247262790697674	-1.3003406709576	0.00731780289645586	0.0395881050119563
PPARG	2.11561666666667	4.74536744186047	1.16544155592073	1.85135771601382e-05	0.00048519735551925
GBP4	1.36821666666667	4.38659534883721	1.68080491875674	5.70881197656405e-06	0.0001854139655052
LAT2	3.04417142857143	7.14872325581395	1.2316359985207	7.92679265565322e-08	5.30468338276923e-06
AMN	0.252833333333333	0.123090697674419	-1.03846494251109	0.00382941937741674	0.0255911221561877
CD40LG	0.0834119047619048	0.211327906976744	1.34115808679464	0.000141961830959034	0.00242294996896629
OCSTAMP	0.849321428571429	1.89237674418605	1.15581678143149	0.00733392636360419	0.0395881050119563
LCP1	10.5182547619048	28.4236744186047	1.43419772263441	5.29008995007527e-09	5.24922856563331e-07
CD300LF	0.386114285714286	0.991206976744186	1.360158409056	3.59273147511458e-07	1.86614514310284e-05
BACH2	1.59885476190476	0.668411627906977	-1.25823015571712	0.000834183348955927	0.00885120208316953
IL10RA	1.30336666666667	4.20642325581395	1.69035101932596	2.30602396258379e-10	3.90342032631242e-08
MS4A6A	2.28780714285714	8.35130465116279	1.86803615359775	2.24551693786214e-12	1.07694992339868e-09
CD38	0.197138095238095	0.412839534883721	1.06637454293494	0.00660539488070758	0.0368625142834157
PDK1	2.89877142857143	1.18756046511628	-1.28744060902804	2.61738720175066e-05	0.000632923816114092
SLA	1.46630238095238	2.99374186046512	1.02976718158484	2.73583677525725e-07	1.5081693303602e-05
OSM	0.572228571428571	1.5442511627907	1.43224397853597	4.95837235805002e-06	0.000165524504611656
SCRG1	2.6149380952381	0.604146511627907	-2.11380642801719	0.00825716642879215	0.0425973863669636
F10	0.673104761904762	0.295367441860465	-1.18832025547365	0.00362051779754516	0.0246065234157202
KIF12	0.437445238095238	0.0887813953488372	-2.30077313507482	0.00456931229294111	0.0286625750170376
CD48	0.762190476190476	2.4873976744186	1.70641369141177	7.37964773767719e-11	1.71255438144676e-08
NR5A1	0.294947619047619	0.0814651162790698	-1.8562044347926	0.00178995801671888	0.0151138004369432
GOLGA8K	0.0368238095238095	0.0177674418604651	-1.05140290671006	0.00696009209323846	0.0382150319363298
LYL1	1.45343571428571	2.9170976744186	1.0050664311819	5.70881197656405e-06	0.0001854139655052
GIMAP4	4.74696428571429	13.7831395348837	1.53782744308714	1.48442737375578e-11	5.08522406038051e-09
TMEM179	4.87620952380952	1.33260697674419	-1.87150876601155	0.00585705257361187	0.033957162922637
GZMH	0.296719047619048	1.94986744186047	2.71620660090226	3.08483352571308e-05	0.000731212269653374
TRAPPC1	50.6553214285714	167.347158139535	1.72405831194133	4.16449202953766e-05	0.000920410312150351
GPR174	0.0734238095238095	0.247874418604651	1.75528951424452	0.000396597548782316	0.00527379439175597
C16orf54	1.08335714285714	2.23776511627907	1.04654968924527	0.000128034664878282	0.00222752449609277
AK4	4.32428809523809	2.04438372093023	-1.08079663377469	0.00939485497140978	0.0464449729208007
HLA-DRB1	57.6824928571429	242.8475	2.07384521476449	2.92327148445404e-13	3.00428786559462e-10
PCED1B	0.60792380952381	1.99040697674419	1.71110101890199	5.87469567547305e-12	2.28446273996503e-09
HLA-DRA	109.079404761905	384.860706976744	1.81895765149882	2.92945100623603e-12	1.31715440867888e-09
CLEC4A	4.78203095238095	14.5036837209302	1.60072399671873	1.85135771601382e-05	0.00048519735551925
GPR65	0.409528571428571	1.43826046511628	1.81228895518145	8.61632380857041e-11	1.87835859026835e-08
USP2	2.63047857142857	1.14688372093023	-1.19760616926282	0.000252462703370039	0.0037486412549929
FUT7	0.065047619047619	0.226174418604651	1.79786760719298	1.3570445452198e-07	8.37989567237016e-06
CD37	1.69687619047619	4.53114651162791	1.41699483512833	8.86736399087438e-09	8.28465150004549e-07
BIN2	0.866288095238095	2.01420697674419	1.21729314340096	1.47102092479279e-10	2.78487487709456e-08
CRHR1	0.16084880952381	0.0104267441860465	-3.94734461530279	0.00616436018984514	0.0351119613663863
IL1RN	0.905685714285714	1.81423953488372	1.00228254143002	1.62287139950281e-05	0.000436446237309279
LGALS3BP	87.532980952381	213.084769767442	1.28352887251345	2.92952120183674e-06	0.00010891460220162
WDFY4	0.402154761904762	0.895230232558139	1.15450795490924	1.32591299819767e-06	5.62750330916462e-05
SCN5A	0.633092857142857	0.236762790697674	-1.41897475158851	0.00715133194487587	0.0390054266221401
IL1B	0.350678571428571	0.760167441860465	1.11616795964207	4.10190871141755e-06	0.000142212680818978
CD8A	0.591157142857143	2.08492325581395	1.81838069304722	0.00181612002686316	0.0152008929299053
CNTFR	4.36326666666667	2.14831162790698	-1.02220536687895	0.00464786668808625	0.0289746559394216
EEF1A2	21.0430595238095	5.71967906976744	-1.87933837333303	0.00779300925166001	0.0408770751414088
CYBB	4.66194047619048	15.9040069767442	1.77038780557289	3.11967002753296e-09	3.30042737912825e-07
GRIK1	1.35488571428571	0.29053488372093	-2.22138786465808	0.00880529689854706	0.0445779774019335
CD79A	0.292297619047619	1.02994186046512	1.81705291790476	0.000146303382114532	0.00247648595513398
CXCL9	1.21468333333333	14.0279093023256	3.52964784908347	0.000209757269481791	0.00325565004671414
GPR156	1.16767857142857	0.562390697674419	-1.05399855955347	4.16449202953766e-05	0.000920410312150351
EMX1	0.0771452380952381	0.0158	-2.28765254864106	0.000683484146983976	0.00778619945115237
HLA-DMB	2.10153571428571	6.84918604651163	1.7044885747791	5.87469567547305e-12	2.28446273996503e-09
STAB1	8.16063333333333	19.1948488372093	1.23396617190986	5.50424527218849e-07	2.74031422063142e-05
GRM1	0.170845238095238	0.0627232558139535	-1.4456176832809	0.0101375987471551	0.0488370589497728
BCL11B	3.09707380952381	0.726209302325581	-2.09244845029182	0.00212164246511828	0.0169307774753865
CD3E	0.414288095238095	2.79305348837209	2.75313693270486	3.6824979857006e-08	2.75957192803439e-06
OCLM	0.932738095238095	0.394918604651163	-1.23991670680079	0.003470225163221	0.0237453489616679
GZMA	2.89993095238095	11.6437790697674	2.00546891593054	2.11428554482941e-06	8.31156842049332e-05
NPC2	32.9760333333333	80.3047581395349	1.2840676031231	3.09813771448484e-10	5.0085399366301e-08
RTP4	0.903511904761905	2.57075813953488	1.50857837040053	2.07749510345625e-07	1.20528223986002e-05
ODF3	0.137259523809524	0.0145511627906977	-3.23769990536769	0.00556774988189489	0.0327691154105831
TMIGD3	0.853452380952381	2.24537209302326	1.39557197744384	7.31557887458638e-09	7.11192897618573e-07
CFI	3.43816904761905	7.83957209302326	1.18913442906373	9.92342469725697e-06	0.000290790701719212
IFI6	162.48504047619	400.433346511628	1.30125522160617	0.000161141143203314	0.00266188147922994
MYOD1	5.1438619047619	2.17699069767442	-1.24051666884523	0.0036371802984856	0.0246159955299807
GRAP2	0.171471428571429	0.359348837209302	1.06741681040804	1.7720309578222e-05	0.00046867612906518
APLNR	8.8926619047619	19.9241372093023	1.16383001025276	0.000234496094818457	0.0035292152847782
GIMAP8	2.01120476190476	4.28942093023256	1.09272292700542	1.81787462568096e-09	2.21657458595743e-07
APOC1	10.1722333333333	28.0665837209302	1.46421700851709	2.88943385216439e-07	1.57474144942959e-05
SNCG	1.91985	5.34108604651163	1.47613953067735	2.32032229918795e-07	1.32479354129826e-05
ADAP2	3.56409761904762	8.55375348837209	1.26302077843916	7.05701086411926e-08	4.74468562210037e-06
MNDA	1.37491666666667	3.97548604651163	1.53178707645347	1.81787462568096e-09	2.21657458595743e-07
KIAA1958	1.32860476190476	0.589218604651163	-1.17303710087675	0.000806641882747804	0.00868709836001153
VENTX	0.228928571428571	0.5695	1.31479831225961	2.22393602026471e-05	0.000556486807992498
CD209	1.68091904761905	5.86577906976744	1.80307248743803	1.0462833250701e-09	1.42018155482157e-07
RUFY4	1.49285	4.94891162790698	1.72904206813857	0.000123175599166933	0.00217187563825225
GOLGA8R	0.112685714285714	0.0563093023255814	-1.00085944859187	0.00123567627514688	0.0115834185085881
HTR6	0.130071428571429	0.0228860465116279	-2.50676392638187	0.00192815040489754	0.0158668589090363
LILRB3	0.42072619047619	1.00272790697674	1.25297664500911	2.79926609440364e-06	0.000105434137608062
SUCNR1	1.12280714285714	2.7722488372093	1.3039466128238	3.07498941024083e-06	0.000113153318758427
PTGER1	1.04965952380952	0.521290697674419	-1.009761418671	0.000834183348955927	0.00885120208316953
CLEC7A	1.03732857142857	2.28769302325581	1.14102053853487	2.13183245027923e-08	1.70404473858986e-06
CSF2RB	0.906140476190476	2.11296511627907	1.22146232015635	1.25415403218661e-07	7.77791733409523e-06
LGALS7B	0.612890476190476	0.067053488372093	-3.19224499312078	0.00734439312837276	0.0395881050119563
HIGD1C	0.228530952380952	0.0556279069767442	-2.03850884835124	0.00143941959150817	0.0129439806766372
CCL2	2.23305714285714	8.20958139534884	1.87828849168875	1.81787462568096e-09	2.21657458595743e-07
HBA1	4.43300714285714	9.50712790697674	1.10072388319509	0.00560272615443664	0.0327691154105831
C10orf128	1.17993571428571	2.45096279069767	1.05464032183132	4.30184176116959e-06	0.000147018763087193
PTPN6	1.80683095238095	5.7016023255814	1.65790588437202	3.18714649133751e-14	7.27673495157652e-11
CXCL16	8.46422619047619	17.0587046511628	1.01105801371442	4.95532075361365e-09	4.95119131965231e-07
APOBEC3A	0.132564285714286	0.371672093023256	1.48733821780862	0.000159823745215018	0.00265536263990032
PRF1	0.856602380952381	2.2344	1.38318988636857	6.56565118353338e-06	0.0002085355170611
LAPTM5	55.9278738095238	153.069488372093	1.45254734634546	3.58634970616401e-10	5.7333777302542e-08
GPSM3	6.21001904761905	16.1043162790698	1.37477781265441	1.87787592180611e-12	9.64959955819511e-10
LAIR1	1.99684523809524	5.11303023255814	1.35645603285716	2.26680775155137e-08	1.80192430548735e-06
GFAP	0.202738095238095	0.0452767441860465	-2.16277507803044	0.000890777122703764	0.00929196787952601
GIMAP5	0.128919047619048	0.324783720930233	1.33301388668393	2.2565732862247e-06	8.7988012038485e-05
HSPA4L	1.96433333333333	0.85213023255814	-1.2048939234403	0.00532965880438416	0.0315698356844295
SP140	0.139664285714286	0.396174418604651	1.50417257810531	2.35809760257693e-05	0.000579971082151741
LILRA2	0.150385714285714	0.356218604651163	1.24409534134706	4.56294424157207e-06	0.000153391686326493
CD53	7.11029285714286	23.6598441860465	1.7344596851359	6.97341821889687e-15	2.5083385333372e-11
GLI1	3.61489523809524	1.71852325581395	-1.07278446255834	0.00914955544140043	0.0456620893828891
CSDC2	4.34560238095238	1.09468372093023	-1.98904207258641	0.00459581321686862	0.0286625750170376
NCF4	2.13856904761905	7.24430232558139	1.76020096734153	1.9815941173317e-13	2.59192510546986e-10
RPS6KA5	0.5851	0.25386511627907	-1.20462105093361	0.00172673428906044	0.0147181593311621
GZMK	0.566404761904762	2.18626511627907	1.94856305958848	3.96230939822288e-05	0.000892170698304081
ARHGEF26	2.60694523809524	1.04173720930233	-1.32336889131539	4.10190871141755e-06	0.000142212680818978
SOX6	1.85176904761905	0.635432558139535	-1.54309325957371	0.000123175599166933	0.00217187563825225
LILRA1	0.105733333333333	0.375858139534884	1.82975797666881	6.9237155928731e-08	4.72125213034399e-06
S100A8	0.601335714285714	2.09696744186046	1.80206191174937	4.22355176203936e-07	2.1472955036121e-05
CCL4	0.647283333333333	2.27893953488372	1.81589338531435	3.0496901388925e-06	0.00011279933603698
CARD11	0.42917619047619	1.04461162790698	1.28332472136987	8.89830121077818e-08	5.84606200094413e-06
CD14	17.4691404761905	75.7564	2.11655914857463	1.30835922391736e-12	7.84361354738457e-10
DEF6	1.39912142857143	3.44610930232558	1.30044728289162	7.80142310190239e-09	7.48312503934477e-07
HAND2	1.2721380952381	0.465204651162791	-1.45131786273517	0.00847295965218173	0.0432657177871446
TEX36	0.13185	0.0350790697674419	-1.91021517542499	0.00939681096555816	0.0464449729208007
TNFSF13B	1.14952857142857	3.70212093023256	1.68730969723163	3.26500995111403e-08	2.45952686788632e-06
F13A1	5.58394761904762	14.2958604651163	1.35624014478813	8.31782970290617e-05	0.00161072589186291
MFNG	1.31020238095238	3.09616744186046	1.24069381960283	4.64089454130051e-09	4.70233737043885e-07
PTPRC	1.80731904761905	4.41046046511628	1.28707807636751	5.92108022723117e-08	4.11557982171025e-06
RD3	0.0367619047619048	0.0101162790697674	-1.86153277845533	0.00327710408415455	0.0229445126826354
CHRM4	1.671	0.632339534883721	-1.40194040634274	0.000255578352614706	0.00379099106950556
NGB	0.106640476190476	0.00622325581395349	-4.09894176646128	0.00465407854050738	0.0290008150891382
KLHL28	3.64240238095238	1.76388837209302	-1.04613104488629	0.00148522998577821	0.0132155157918224
SCML2	2.58411904761905	0.805602325581395	-1.68153278181143	5.3351303029606e-05	0.00111897747520404
KSR2	0.0652547619047619	0.011	-2.56857966108529	0.00763280073566205	0.0404386730521352
HOXA6	1.69576428571429	0.783916279069767	-1.11316415633736	0.000281815659492697	0.00410816991771117
CASZ1	0.744402380952381	0.3135	-1.2476172268011	0.00343782945628727	0.0235540429605054
TBXAS1	1.73876666666667	4.33703488372093	1.31864470360592	1.90049807194598e-11	6.07652583536861e-09
MYO1G	0.301383333333333	0.779204651162791	1.37040265175962	2.19571345896772e-07	1.2636770099051e-05
HPGDS	0.91397380952381	2.04466511627907	1.16163984226318	4.52493131917162e-05	0.00098345486133295
NRK	2.32498095238095	0.653058139534884	-1.83193555604586	0.00601709671782851	0.0345759395873386
TMEM184A	0.672640476190476	0.0726651162790698	-3.21050074258238	0.00660539488070758	0.0368625142834157
SLC10A4	2.0826880952381	0.999474418604651	-1.05920524958592	0.00554979913276001	0.0326881539977942
SNX20	0.303230952380952	1.13458837209302	1.90368005401574	3.54025192250734e-14	7.27673495157652e-11
FAM19A5	7.16916666666667	2.06968604651163	-1.79239349198393	0.00287625239495432	0.0209113286804461
CACNA1G	2.26250714285714	0.569	-1.99142178922463	0.000779936484059479	0.00850775294362986
KCNJ5	0.526692857142857	1.07706511627907	1.03207167441657	4.10190871141755e-06	0.000142212680818978
TRPM8	0.212852380952381	0.0585139534883721	-1.86300062601597	0.00724549529666717	0.0392796482021278
UBASH3A	0.103085714285714	0.221948837209302	1.10638273386299	0.0059165086486158	0.0341511301302504
P2RY6	0.448188095238095	1.55823953488372	1.79774079002307	1.07313936202336e-08	9.59026654707584e-07
HLA-DQA1	3.31368333333333	13.007711627907	1.97285953382131	1.81787462568096e-09	2.21657458595743e-07
LAG3	0.548752380952381	2.11452325581395	1.94610522800334	1.29670546133633e-08	1.10396438921344e-06
TMEM176A	1.97139761904762	5.99354418604651	1.60419058123537	2.55136148278113e-09	2.82376838571192e-07
BZRAP1	0.775133333333333	0.360060465116279	-1.10620529530824	0.00421630794986168	0.0271549860262354
ATP2B2	0.362419047619048	0.101895348837209	-1.83057058187189	0.00609771456583312	0.0347489410673941
CCL18	1.01793571428571	2.53265581395349	1.31500457544355	0.000770874941530573	0.00850775294362986
DOK3	1.45049285714286	3.13885581395349	1.11369556790616	2.91795087471463e-09	3.10988719891808e-07
USH1C	0.527347619047619	0.103795348837209	-2.34501248006798	0.00887873896175798	0.0447924561023078
P2RY13	0.40765	0.995725581395349	1.28841718017815	3.61652014415557e-06	0.00012816377299042
IFI30	0.711166666666667	1.82851395348837	1.36241202618691	2.38504188042264e-09	2.70204587208826e-07
ANKRD22	0.16682619047619	1.19916976744186	2.84561821261338	6.23567353541078e-06	0.000200922678936202
S1PR4	0.295788095238095	0.771462790697674	1.38303258561518	9.74452778909832e-05	0.00180908730102641
GNLY	0.363485714285714	1.01046744186047	1.47505226800175	0.000143742650775881	0.00243600619477429
SLA2	0.242883333333333	0.633932558139535	1.38406586970195	5.17111025567292e-05	0.00109414609350915
TLR2	1.36517857142857	3.27547441860465	1.26261420682928	1.66250657280699e-07	9.92537119068339e-06
C1orf162	1.56803333333333	6.04482093023256	1.94674337352415	1.87205028311355e-14	5.38701189468755e-11
MAP3K15	0.453419047619048	0.0616046511627907	-2.87973381443851	2.13803781868236e-05	0.000540634237877009
GJA8	0.0686095238095238	0.0119046511627907	-2.52688350683823	0.00746678247345948	0.0400119427292868
ACSL5	1.24954047619048	3.05470697674419	1.28963636072747	8.86736399087438e-09	8.28465150004549e-07
ENHO	13.9628285714286	5.99627674418605	-1.21945235625211	0.000681026258560261	0.00776434691613711
ARHGEF4	0.756528571428571	0.185672093023256	-2.02663757807883	0.00342187481619243	0.0235540429605054
NELL1	0.643440476190476	0.110186046511628	-2.54586515408541	0.00120660090206943	0.0113839828058852
TDRD12	0.26242619047619	0.0460093023255814	-2.51191422496289	0.00410519647116888	0.0266541366548636
NKG7	1.35733333333333	7.06733488372093	2.38039121163783	1.02792710405868e-06	4.59311030223487e-05
HLA-DPA1	9.78205714285714	37.147923255814	1.9250717620992	5.83883730613598e-11	1.50016412786937e-08
FAM26F	2.37450476190476	6.71229534883721	1.49917954801757	1.47102092479279e-10	2.78487487709456e-08
DMBX1	0.69432619047619	0.231116279069767	-1.5869947098715	0.00351437119134053	0.0240326866449656
LGALS9	3.07303571428571	10.2024255813953	1.73117574842667	2.92327148445404e-13	3.00428786559462e-10
BTBD17	0.191990476190476	0.0668790697674419	-1.52140806094157	0.00444467651619283	0.0280968246383359
PILRA	1.69448095238095	4.7527	1.48790391908316	6.25255336425099e-13	4.49808689024216e-10
GTSF1	0.770902380952381	2.06979069767442	1.42486479728358	0.00239012504374773	0.0184962947208828
GPX1	101.171523809524	216.94453255814	1.10052294801729	6.31443027916198e-11	1.53986479417937e-08
IFITM2	56.3440666666667	114.50293255814	1.02304894799489	2.18455180052033e-06	8.54112263746916e-05
ESPN	1.52289285714286	0.385279069767442	-1.9828387258127	0.000403260842224993	0.00532332346646809
FOXE1	0.14027380952381	0.0289023255813953	-2.27898818223366	0.000544922374853477	0.00667263245054624
PKP1	5.04147142857143	0.874602325581395	-2.5271457775482	0.000995231816145766	0.0100293082564727
LDLR	9.60064285714286	4.48681395348837	-1.09743964798549	0.00205704824050267	0.0165715621972858
CD200R1	0.286792857142857	0.598946511627907	1.06241807744793	5.17111025567292e-05	0.00109414609350915
PDE1B	0.330869047619048	0.733195348837209	1.14793729823276	1.21764570887666e-08	1.06178705814045e-06
CD69	0.161297619047619	0.473513953488372	1.5536817969068	0.000159788267585864	0.00265536263990032
NPTX1	0.303590476190476	0.0420441860465116	-2.85214831263022	0.0084671854837693	0.0432620258311338
CACNG4	5.23908095238095	0.578451162790698	-3.17904668778826	0.00471293619965693	0.0291642116740311
BATF	1.88072619047619	4.19583023255814	1.15766647990548	9.48279854068172e-06	0.000280737665438948
SP9	0.0853904761904762	0.0230488372093023	-1.88938120152319	0.00445295714652197	0.0280968246383359
SLAMF7	1.13882142857143	2.91114418604651	1.35404475162516	3.99453142746282e-05	0.000892442828856134
GIMAP1	0.706569047619048	2.0070511627907	1.50617493748845	3.56391317917763e-09	3.68903473539624e-07
TCEB3B	0.0419380952380952	0.0167697674418605	-1.32239865582136	0.00379594048775188	0.0253791783168095
KCNMA1	3.04924285714286	1.39888372093023	-1.12417501176363	0.00324053743970396	0.0226995387937977
BTK	0.896833333333333	2.28620930232558	1.35004568217227	1.47102092479279e-10	2.78487487709456e-08
ARHGDIB	21.9444928571429	62.941788372093	1.52015924114425	6.23322979628595e-15	2.5083385333372e-11
DOK2	2.83894285714286	7.16302558139535	1.33521528389662	1.36374950869796e-10	2.72522610154809e-08
ADGRD2	0.143309523809524	0.0175093023255814	-3.03294098434276	0.000347467691181561	0.00478988754060191
ACOXL	0.128642857142857	0.0484883720930233	-1.40766063021874	0.0026842743636789	0.020096752417805
APOC4-APOC2	0.0770142857142857	0.192890697674419	1.32458558230077	0.000790664221210644	0.00861171598393546
TTC39A	0.374240476190476	0.180811627906977	-1.04947814276995	0.000190480093709767	0.00302831777712279
MPEG1	4.14648571428571	14.136523255814	1.76946631957395	1.36374950869796e-10	2.72522610154809e-08
P2RY10	0.0804309523809524	0.283448837209302	1.81726564263676	0.000111095786177009	0.00201315638729824
CCL14	0.232669047619048	0.563472093023256	1.27606486088214	9.00435850369789e-05	0.00170700728596372
RSAD2	2.22245	8.34047674418605	1.90797888880538	0.00205704824050267	0.0165715621972858
PLCG2	0.791833333333333	1.59153023255814	1.00714585650541	5.80267490890825e-07	2.84867950320387e-05
MPP7	1.1318380952381	0.545944186046512	-1.05184222977766	0.000234496094818457	0.0035292152847782
CD160	0.569088095238095	0.224497674418605	-1.34195149992653	0.00643796873872086	0.0361128632408248
DCAF8L1	0.0151714285714286	0.382176744186047	4.65481114755312	0.00719523908261023	0.0390513390873617
CBS	0.579135714285714	0.264586046511628	-1.13016448791094	0.00939485497140978	0.0464449729208007
CXCL10	2.89812619047619	18.4855930232558	2.67320900701354	1.66250657280699e-07	9.92537119068339e-06
CLEC4E	0.153859523809524	0.621909302325581	2.01509044834513	7.6369528810037e-07	3.61448940960136e-05
CXCR1	0.253533333333333	0.541955813953488	1.09599979416431	0.00518490555129452	0.0310306830270027
SHANK2	0.189840476190476	0.043653488372093	-2.12061877440813	0.00532921109868493	0.0315698356844295
PTAFR	1.94712380952381	5.09815813953488	1.38863150297958	2.0830337439812e-09	2.43664142344728e-07
FLG	0.527911904761905	0.170872093023256	-1.62738040603894	0.000225964209150447	0.00343312887144312
RETN	0.0645023809523809	0.453979069767442	2.81520146479946	0.00016426715930559	0.00271040812854223
POU5F1	0.810969047619048	0.354239534883721	-1.19492161895308	0.00191673374222406	0.0158494052201838
