# Supplementary material for: Comprehensive analysis of prognostic tumor microenvironment-related genes in osteosarcoma patients
Source: BMC Cancer. 2020 Aug 27;20:814. doi: 10.1186/s12885-020-07216-2 (PMC7450807; doi:10.1186/s12885-020-07216-2)
Supplement: Supplementary file 3 — Additional file 3. [file 12885_2020_7216_MOESM3_ESM.xls]

id	HR	HR.95L	HR.95H	pvalue
DDN	1.06548350130619	1.02668938050331	1.10574348299888	0.000802709885907198
CSF1R	0.983435959731925	0.968025276709449	0.999091976380426	0.0382007197046268
SQRDL	0.852177135973063	0.7304118183777	0.994241676823097	0.0420147936904479
FCGR2B	0.374731568421738	0.159696799779958	0.879314729946386	0.0241017231856868
NCR3LG1	1.18982575725297	1.05769556174151	1.33846201480855	0.00380471700322042
COCH	1.05339783477472	1.02051268362645	1.08734268188112	0.00130547644588239
GJA5	0.697029016288109	0.531397339851901	0.914286566965077	0.00912578902544318
ARL11	0.33851290589745	0.13819615421503	0.829190856359397	0.0178007356894856
PIK3R5	0.369274122014582	0.179102361990894	0.761371182790842	0.00696636722694534
LY86	0.839283046527445	0.71599836559366	0.983795586745997	0.0306556904255924
LRRC25	0.815006634537123	0.682652942039474	0.973021243203136	0.0236695015527113
GRN	0.995158322767581	0.991222880119018	0.999109390266165	0.0163642496163776
SAMHD1	0.948332724694985	0.911599146976802	0.98654650973505	0.00848932405248719
LILRB5	0.427678507424078	0.210790636463168	0.867727849687705	0.0186227315854568
MBP	0.193958016984414	0.0550673831523677	0.683157800479368	0.010676986944842
ARHGAP25	0.501494349625701	0.31639454476798	0.794882803339523	0.00331623623876312
EVI2B	0.887991887413785	0.814308949974434	0.968342042829632	0.00719128176919624
SCD	1.0055648896705	1.00127091736561	1.00987727676986	0.0110320914451715
LILRB2	0.610351589494907	0.418602402414019	0.889935319650912	0.0102878755060136
TREM2	0.939922694066507	0.886994940067286	0.996008692850292	0.0361525814450299
CSF1	0.978684770268434	0.958532692668	0.99926052275729	0.042392115881708
CYP2S1	0.40386037524414	0.190049525982753	0.858214204160338	0.018396808527323
WDR66	1.66032426110791	1.00696357063015	2.73761308991388	0.0469044385054961
WNT11	1.10943709683762	1.04840874122578	1.17401794113278	0.000321205850891719
MSR1	0.827566888918427	0.705349815491677	0.970960707144617	0.02026436445941
HK3	0.668413626020206	0.451715599108991	0.989066519577244	0.0439096945637215
HTR1E	119.765781319335	4.19218723734166	3421.56529824426	0.00514341873227066
NPHP3-ACAD11	117951662144.214	16.5520468389029	8.40536203044296e+20	0.0276354959487305
GCA	0.579126819624677	0.379457396951575	0.883861734948322	0.0113320889191321
LILRA6	0.170303857353375	0.0495369110569774	0.585490762556412	0.00496041672524347
PRPH	1.04824582324392	1.01268118542918	1.08505946566257	0.00746148250055928
PPFIA4	1.38187940270786	1.05197319583727	1.81524652071422	0.0201242854644632
SLCO2B1	0.821256489796149	0.705587374646725	0.955887599845423	0.0110079467077531
C3AR1	0.864708530411815	0.775920558184941	0.963656439669616	0.00854649977603666
IFITM3	0.997565400848562	0.995207975330193	0.9999284105817	0.0434591151561685
SIGLEC1	0.762308335122133	0.617892234151045	0.940477911322355	0.0113216134714805
FCGR2A	0.913771091352202	0.852573765161109	0.979361131565208	0.0107842435430372
DENND1C	0.451246117535426	0.228135158852627	0.892554482241529	0.0222196526432428
RASGEF1A	1.24109077433734	1.0126585868087	1.52105194209571	0.0374183683050154
RBM47	0.606260537404004	0.390721460962846	0.940700411765562	0.0255692291235818
RNASE6	0.954557841088765	0.919068628617934	0.991417445456982	0.0161341672618386
LY96	0.922663433560617	0.858888853466617	0.991173430873911	0.0276251663438904
TYROBP	0.993282133579807	0.987800427101444	0.998794260277772	0.0169749150005503
RENBP	0.915141267809648	0.839671298316837	0.997394506311015	0.0434483130653891
RASGRP4	0.322123566025676	0.142969491052929	0.725774366439368	0.00626994154232076
LILRB1	0.648190233642703	0.432321219810737	0.971848153032406	0.0358917438152168
BLVRB	0.960446381475796	0.923164405262168	0.999233989560054	0.0457274744081953
SASH3	0.8179314537927	0.67507279522064	0.991021809558746	0.0401649288156787
CYTH4	0.856052525056303	0.755136554009042	0.970454842590626	0.0151580332054558
VAV1	0.614178468225957	0.418929565908175	0.900426280524359	0.0125143754286606
CTSS	0.946846802678501	0.901786938100343	0.994158187333097	0.0281294999055316
PCDHGC4	6.15116552109659	1.15177233055919	32.8509691230015	0.0335639438977143
ARHGAP9	0.674604351731131	0.477908305378268	0.952255958419412	0.0252128992767968
NCKAP1L	0.750983684225524	0.61192781373787	0.921638927519858	0.00612488125261744
GPR34	0.876396786352536	0.768710996487458	0.999167867558383	0.0485629013112112
LILRB4	0.788075470585899	0.647306961388563	0.959456617007363	0.0176819512114606
VSIG4	0.913986720329351	0.852621038279344	0.979769073754325	0.0112018622868156
APOE	0.99676417157188	0.993592645237464	0.999945821350081	0.0462302306659557
WAS	0.855141993538252	0.760563158882734	0.961482055200789	0.00887594723805242
HCK	0.881469063399965	0.780958079954408	0.994916026448656	0.0411041574235329
GIMAP2	0.80761789886682	0.6571682263508	0.992510965102387	0.0422109861060879
NRROS	0.733545239521987	0.552873094431019	0.973258825299024	0.0317261042166455
PITPNM3	1.53479814338374	1.1158968529705	2.11095258012745	0.00843199757843404
IL10	0.182553272134538	0.0367203201879528	0.907554645396594	0.0376620776361476
FCN1	0.261777985308964	0.0718813784324877	0.953344455640659	0.0421113744022698
MS4A4A	0.816006294296614	0.705761894906273	0.943471554836665	0.00603775331927266
SYDE2	1.38555430665045	1.07081230843883	1.79280787262942	0.0131251492818354
TNFSF8	0.234488057492582	0.0844569013683661	0.651037963929364	0.00537390331539171
HCLS1	0.894851910207445	0.816837042244071	0.980317859976099	0.0169827760434693
IKZF1	0.332966294149396	0.116536311797706	0.951347707245402	0.0400650286190785
CASP1	0.764673347755744	0.606337919463653	0.96435553508711	0.0234161624577036
TBR1	1.49076878715645	1.11916190972239	1.98576413068881	0.00634184571539978
TMEM150B	0.596702163310063	0.368130725061952	0.967193030788153	0.0361417033692628
SELPLG	0.932886145129793	0.88103771123247	0.98778582196863	0.0172568940359629
FCER1G	0.985580625047665	0.974345514648365	0.996945286723988	0.0130290458529366
ITGAM	0.646169029303897	0.473932279481907	0.881000160799304	0.00576224163168045
CEACAM21	0.279170597421321	0.0814547829510584	0.956803512832447	0.0423336071782735
BNIP3	1.03146813932927	1.01373486474836	1.0495116222677	0.000462278259189422
HAVCR2	0.850783219020529	0.733027908367646	0.987455017065872	0.0334986415528207
PARVG	0.626551523986526	0.396534209918282	0.989994816060734	0.0451723780381389
MS4A7	0.908053055183293	0.826734304939154	0.99737043219514	0.0439077783126239
CPM	0.734882910044755	0.581620080591591	0.928532059839708	0.00984223520801419
SPI1	0.975518350208838	0.954678981440706	0.996812614600626	0.0244661512088328
GNA15	0.868911550383191	0.771931490034307	0.978075505581156	0.0199597757678034
LCP2	0.745919340102189	0.574929204150769	0.967763783647657	0.0273404417647663
C5AR1	0.875196647436104	0.768935222097805	0.996142652424846	0.0435409263814039
PATE3	33.2749907504983	1.88191184634519	588.351155552828	0.0167849809365218
SAMSN1	0.598972757825497	0.362613468657257	0.989396135630554	0.0453282107644902
CSF3R	0.41861970217135	0.199500164918921	0.878407569824565	0.0212895999126557
TLR4	0.830841410346927	0.691627794818634	0.998076500566735	0.0476427828449752
FPR1	0.603504316523924	0.402101187278136	0.905785587275765	0.0147851424300253
C1QA	0.993442451259891	0.987414366210284	0.999507337282431	0.034119793742365
FOLR2	0.967252862489036	0.94432926369191	0.990732931790695	0.00651314429966401
SIGLEC14	0.613960629385305	0.387487596076303	0.972799279905135	0.0377643851859872
MLANA	1.27114404113843	1.00795068781169	1.60306172996391	0.0426759853809633
FERMT3	0.929178889535549	0.87730716926172	0.984117580487881	0.0122031856401111
VAMP8	0.979241620677044	0.960160952804997	0.998701466524804	0.0366728404849195
CD163	0.876417734282687	0.795275866284929	0.965838493947211	0.00778675330943859
GPR142	2.50750948675175	1.42587979597379	4.40963105298506	0.00141388290161029
NFAM1	0.665461647698909	0.453894588244065	0.975643279359892	0.0369535619663751
CD180	0.202166846689973	0.068313519784417	0.598292022275366	0.00387834711104873
NPL	0.745950242214237	0.584976786788345	0.951220247412671	0.0181187371872939
C1QB	0.990781404648216	0.982771778708955	0.998856309331816	0.0253332983141494
CD4	0.97204948486983	0.946680339569451	0.998098472674982	0.0356384986042609
PLEK	0.863224106869886	0.762534001667559	0.977210009064197	0.0201107918673727
LPAR5	0.616530861968892	0.43647326225018	0.870867328276873	0.00605862499501148
C1QC	0.994066879724603	0.989008358078076	0.999151274399441	0.0222446474970086
IL2RA	0.223273417736204	0.0680658837464919	0.732393621057992	0.0133681658976525
TLR8	0.183916199581962	0.0369191241285999	0.916196395961323	0.038753417934393
PPARG	0.724952231973698	0.586827939630831	0.895587451024007	0.00285912658543113
IL10RA	0.778196568193844	0.615655627813487	0.983650390559152	0.0359168935719791
MS4A6A	0.896472516129259	0.807103370462758	0.995737351108247	0.0413812138539754
PDK1	1.22157429532336	1.08543115461647	1.37479355797747	0.000901092034898303
PCED1B	0.554284259816201	0.329842167688184	0.931448646585525	0.0258731122999162
GPR65	0.388878777713026	0.177173775983268	0.853550153888796	0.0185347611529189
CD37	0.759632614971286	0.602010878061455	0.95852372566133	0.0205051648569063
BIN2	0.586575083639668	0.369293954599951	0.931697701684848	0.0238437490283491
CYBB	0.937002894912816	0.883769759348987	0.993442484071577	0.0292258453997692
STAB1	0.953541943146629	0.9100355223264	0.999128292284105	0.0458724546074286
NPC2	0.986486466568292	0.974714036198167	0.998401082350418	0.0263370426489577
TMIGD3	0.611728629134705	0.396119600158018	0.944694267978022	0.0266531010407123
APOC1	0.967606186177623	0.937191092470283	0.99900835491444	0.0432953689087897
ADAP2	0.892889560055814	0.807393395227805	0.98743904912886	0.0273763820134219
CD209	0.795812882530983	0.655622145440176	0.965980402594654	0.020885880588273
LILRB3	0.323352915652891	0.116516468134144	0.897359057784441	0.0301648180607248
CLEC7A	0.682725005268034	0.467128951208119	0.997826042707791	0.0487005228876685
LAIR1	0.773048312889228	0.634407102836802	0.941987710081821	0.0106924515977146
GFAP	2.26846692802036	1.19460085335839	4.30766660600928	0.0123004210587208
SP140	0.0801963462906527	0.00808040349677903	0.795932277507423	0.0311710490936835
CD53	0.953156814523735	0.914636227826496	0.993299724451079	0.0226450378136898
NCF4	0.861970301889493	0.75520308125067	0.983831792779519	0.0276959549460793
CARD11	0.422585293629697	0.184810165692956	0.966279802425955	0.0412257706052882
CD14	0.983661730133516	0.969802101891209	0.997719428986972	0.0228866198327558
DEF6	0.744271334726532	0.560472483167632	0.988344363607117	0.041252606131789
MFNG	0.698897049487187	0.49446899390431	0.987841688363625	0.0424323549749666
PTPRC	0.773323862324927	0.613048521257501	0.975501571742558	0.0300615852772075
CHRM4	1.28782554323242	1.02157669677298	1.62346560472731	0.0323052514443955
HOXA6	1.40059831835287	1.12927123056096	1.73711646616414	0.00216545109858884
TBXAS1	0.784454030798998	0.628679461114008	0.978826515735658	0.0315990803100805
SNX20	0.302120393557867	0.109407992623485	0.834278465538427	0.0209112822156404
KCNJ5	0.235601101383672	0.0881654014475876	0.629588002343496	0.00394442893050886
DOK3	0.600646706600002	0.414565713740723	0.8702515769914	0.00704748982889568
TLR2	0.687721238990546	0.509275063457886	0.928693620589579	0.014580616481632
ENHO	1.0294080130753	1.00663953996643	1.05269147029431	0.0110895122292213
LGALS9	0.894273897696046	0.807425827533957	0.990463491294309	0.0320488721593825
PILRA	0.769841193125809	0.613565830850338	0.965919927144591	0.0238531968104793
ESPN	1.22918962389169	1.06460900735523	1.41921317689814	0.00489895135580251
PKP1	1.0291642588988	1.00364252665489	1.05533498597846	0.0248483560452125
LDLR	1.03091468380737	1.0022261231141	1.06042444991095	0.0344821612944692
PDE1B	0.102637416712834	0.0201698264100123	0.522287058665739	0.00609879147753918
GIMAP1	0.583899533268237	0.360046718664085	0.946928960263494	0.0291819850586557
TCEB3B	1146.37995960123	5.01416606821096	262094.831702335	0.0110318364878116
KCNMA1	1.17760847844366	1.04181740009004	1.33109864394906	0.00891445705894923
BTK	0.656205414997683	0.435086536214765	0.989700923449694	0.0445009717709141
ARHGDIB	0.98056465459929	0.963742529136826	0.997680410255005	0.0262161506093779
DOK2	0.800680232735471	0.67858831720159	0.944738980678439	0.00845357674901352
ADGRD2	2.9791368149077	1.15321719514879	7.69608379000394	0.0241735921450642
MPP7	1.7469247946796	1.12844034267939	2.70439306611482	0.0123530464919434
CBS	2.44223815543962	1.37139588236457	4.34923808988042	0.00242441863499042
PTAFR	0.83845613596897	0.704430092735559	0.997982197515123	0.04740171213725
