# Supplementary material for: Comprehensive analysis of prognostic tumor microenvironment-related genes in osteosarcoma patients
Source: BMC Cancer. 2020 Aug 27;20:814. doi: 10.1186/s12885-020-07216-2 (PMC7450807; doi:10.1186/s12885-020-07216-2)
Supplement: Supplementary file 4 — Additional file 4. [file 12885_2020_7216_MOESM4_ESM.xls]

id	HR	HR.95L	HR.95H	pvalue
DDN	1.03543411721107	1.00381054349488	1.06805394507209	0.0277862610357302
GPR84	0.610389349090212	0.393440455830205	0.946967074589713	0.0275840233945391
S100A9	0.950485555206149	0.910710249864236	0.991998048545317	0.0198950245628546
SLC11A1	0.607661737462613	0.401395963803403	0.919921525062807	0.0185488600624578
FCGR2B	0.47189977989872	0.259551663304295	0.857977172765724	0.0138100009615706
NCR3LG1	1.19939331911299	1.04996502794169	1.37008785592882	0.0074029114852354
COCH	1.04115526553	1.00757655409127	1.07585302827785	0.0158988490508963
GJA5	0.854376700286499	0.732756608117668	0.996182822380262	0.0445606586174699
EDN2	1.11731501067813	1.00357882544779	1.24394098543246	0.0428483941956439
PIK3R5	0.515766838624118	0.305440707726445	0.870923308829424	0.0132495470084863
LY86	0.890244487520301	0.793148369471758	0.999226977025896	0.0484854925194391
LRRC25	0.873709102410227	0.77412133502279	0.986108457548211	0.0287774298066267
FCGR3A	0.970129357933093	0.941759326521825	0.999354022433315	0.045216334918401
SAMHD1	0.964614635383027	0.93680270086397	0.993252254649768	0.0157978790889383
TRPM2	0.65894813639352	0.44826099595416	0.968660334884226	0.0338420454850753
ARHGAP25	0.589986075993297	0.412689063310286	0.843452373256273	0.00380847007423551
SCD	1.00675414143301	1.0021808084731	1.01134834425411	0.00375873226590768
LILRB2	0.74758713086564	0.582273146973006	0.959835639237935	0.0225212938921809
TREM2	0.94899253622314	0.906783723154204	0.993166077876408	0.024109919413949
CYP2S1	0.492914435327759	0.284198218854009	0.854912608299258	0.0118056173293841
WNT11	1.05934891122174	1.0091974702451	1.11199259688407	0.01980841944113
MSR1	0.862110172786043	0.762261853537272	0.975037576093055	0.0181532885489451
HTR1E	23.5846338629338	1.47714551012534	376.560704843119	0.0253552897489611
CCL8	0.708380133934475	0.536912424467258	0.934607565937647	0.0147593679345615
GCA	0.702780431240576	0.522204576635764	0.945798556030625	0.0199265715547135
LILRA5	0.420585995893207	0.184640106453128	0.958039850276983	0.0392059483171591
LILRA6	0.408067043965404	0.189000160337215	0.881050640769617	0.0224629413894005
CCR2	0.143394624643832	0.0224263624931789	0.916868189524693	0.0402038222849269
PRPH	1.03947952433158	1.0053331911534	1.07478564421508	0.0230815591171698
ZBED6	1.21701502844322	1.00545814872024	1.47308526102439	0.0438174096215161
PPFIA4	1.32876510938847	1.00222544652015	1.76169615534967	0.0482213354953361
SLCO2B1	0.891674125997563	0.806191121518767	0.986221164871771	0.0257608834952417
GRHL3	1.21780359547321	1.03003892778451	1.43979567872968	0.0210893753429484
C3AR1	0.886291279727345	0.814363874586074	0.964571559513241	0.00518574767552412
IFITM3	0.997816276873105	0.995947102826397	0.999688958949112	0.022304242709783
SIGLEC1	0.853999573501327	0.745931418315412	0.977724296943425	0.0222363250680978
FCGR2A	0.922452430576589	0.873585190650302	0.974053241496948	0.00365368015616666
DENND1C	0.564220823275081	0.345608641614397	0.921114518231276	0.0221055934778171
CORO1A	0.90601039925237	0.825465674331016	0.994414267096794	0.0377202363919008
CD74	0.998685257314125	0.997410069036121	0.999962075919708	0.0435766225441276
CCL4L2	0.716442432635556	0.523458643654661	0.980573662318551	0.0372988803597628
BLVRB	0.964676538456964	0.93417922113429	0.996169474546185	0.0282268908272403
SASH3	0.855766866786871	0.742800996215728	0.985912692660861	0.031053805928797
VAV1	0.709826228225404	0.540949457639736	0.931423938338176	0.0134193584013375
NCKAP1L	0.862369525362418	0.746092828768424	0.99676765356584	0.045094000589712
VSIG4	0.937398318877394	0.894660923684111	0.982177252825253	0.00662142172756268
WAS	0.912870569513195	0.847459706908204	0.983330145245019	0.0162566344865737
SIRPB2	0.385539964274445	0.157546226975458	0.943475873121959	0.0368526276096062
PITPNM3	1.45624906371607	1.07275595839996	1.97683482339912	0.0159375947315975
PAGE5	0.984116896014944	0.969558188350231	0.998894214559761	0.0352512983742317
IL10	0.300322203487504	0.0985697547387271	0.915021307972816	0.034327867630993
PF4	0.691965461592173	0.487277988679181	0.98263457648549	0.03960293485294
FCN1	0.366059096329403	0.148074727222917	0.904943500613525	0.0295356660732747
MS4A4A	0.917611720377629	0.847343419368399	0.993707214958981	0.0344073266049526
TNFSF8	0.40739937404948	0.202318925338982	0.820359487862152	0.0119225026514775
HCLS1	0.9026190657016	0.839564448204362	0.970409334876593	0.00555560226654626
IKZF1	0.404499245635837	0.183057268884684	0.893816676698222	0.025256126269018
TMEM150B	0.677041686397932	0.477300663193921	0.9603704341268	0.0287665826476745
FCER1G	0.99110116236445	0.983246737056583	0.999018330821713	0.0276722565811523
ITGAM	0.748507768669849	0.60671285593244	0.923441582423801	0.00686676958694585
CEACAM21	0.329902812993909	0.126888489037986	0.857728442086755	0.0229198940733181
BNIP3	1.03819069978162	1.01977196100677	1.05694211090972	4.0655929745318e-05
HCST	0.92495796950422	0.85790211981615	0.997255077925108	0.0421993607854494
ICAM3	0.0471129248001272	0.0023781504366075	0.933341999334912	0.0449373597059957
C5AR1	0.887559172902068	0.803593796467925	0.98029786798391	0.0186526283136795
PLD4	0.389825904647896	0.164939162597471	0.921335076166322	0.0318202545021091
CSF3R	0.502132899520655	0.286463749805663	0.880172269447951	0.0161419420816955
FPR1	0.668497301995643	0.503184016463171	0.88812169733965	0.00546009968081636
C1QA	0.995563851804433	0.991677942605665	0.999464988013555	0.0258697239347267
SIGLEC14	0.619642121846762	0.425527368969746	0.902307083317256	0.0125568860812483
MLANA	1.28030560282707	1.05222091653037	1.55783107033785	0.0135689086401913
CD163	0.934499523816713	0.885431049495249	0.986287255807769	0.0138276254741136
GPR142	1.89290223072532	1.10169162794143	3.25234281917895	0.0208519424727693
NFAM1	0.746052791601206	0.572204396776333	0.972720187037498	0.0304413566045714
CD180	0.50627332643082	0.263304017192815	0.973447666267973	0.0412863701041148
NPL	0.839281016582023	0.71259314613074	0.988492000827802	0.0358519861845435
C1QB	0.993284729743082	0.987995454642151	0.998602321200087	0.0133838003236299
CD5	0.224647534885935	0.0665686794541897	0.758112003183972	0.0161192499884406
LPAR5	0.715844817640862	0.560489325929179	0.914261484094752	0.00740462909146636
C1QC	0.996049644326555	0.992770141883378	0.999339980230391	0.0186555766180583
SECTM1	0.909064558234677	0.832846352783487	0.992257897601968	0.0328488705337977
IL2RA	0.374866027390701	0.173616049061706	0.80939832032315	0.0124748123888648
PDK1	1.24914074996786	1.10719806688285	1.40928047103912	0.000300807819861026
OSM	0.645472968333221	0.426235404686255	0.977477113041743	0.0386820224607146
GPR65	0.481644337538312	0.26190135795935	0.885758171283423	0.0187617389028257
CD37	0.788257162360105	0.663066559312099	0.937084437883019	0.00700979707315993
BIN2	0.693044166532861	0.490103828571255	0.980017271371708	0.038065577831071
STAB1	0.966072679157757	0.933955807654486	0.999293985610415	0.0454025077056149
TMIGD3	0.683389439008369	0.494350781894407	0.944716064893226	0.0212123748575919
ADAP2	0.916919277341845	0.850354351332881	0.988694842148191	0.024093271418733
CD209	0.872984988532011	0.773569343902129	0.985177083618578	0.0276612404529333
LILRB3	0.448972071918646	0.217680476006478	0.92601745944787	0.0301541558752935
CCL2	0.930231700841703	0.866068804988189	0.999148118794843	0.0473299332826109
LAIR1	0.861271628576344	0.752317847205833	0.986004547074897	0.0304483149116389
GFAP	2.39654475877712	1.13488334913143	5.06080804271005	0.0219212663514233
SP140	0.144806447568803	0.0285566097496264	0.734292601304703	0.0196577550662175
LILRA2	0.188507414286856	0.0388170571241753	0.915449234789747	0.038496425345715
S100A8	0.647307057627797	0.456272239477101	0.918325487728437	0.0147908086520987
CARD11	0.530757835453718	0.282202271096162	0.998233922077555	0.049362343279167
CD14	0.98852152080446	0.978696224770003	0.998445454638596	0.0234992589285145
DEF6	0.76131092476368	0.610299259883058	0.94968872201416	0.0156241212902504
TNFSF13B	0.829537514935543	0.69624599981011	0.988346775239087	0.0365172869281611
F13A1	0.935169556181707	0.887204836131573	0.985727380186863	0.0125925643612314
HOXA6	1.33298385270559	1.05877694253769	1.67820612650958	0.0144441570747561
MYO1G	0.451192540936556	0.204938258522671	0.993346535021257	0.0480932804683939
KCNJ5	0.421903374893538	0.221113590996759	0.805027212231229	0.00884795043636359
LAG3	0.665140686335569	0.453022711801102	0.976578262180356	0.037441710261323
DOK3	0.751131516657599	0.583397117139246	0.967091778037843	0.0264537912181558
C1orf162	0.886734779699703	0.79253842275068	0.992126749893157	0.0359128326489139
LGALS9	0.927584920882495	0.86523368533503	0.994429366345604	0.0342336848334939
PILRA	0.829862850150426	0.706269827979037	0.975083916624893	0.0234130656258523
IFITM2	0.993051115545758	0.987074146684592	0.999064276375772	0.0235803888635396
ESPN	1.24261144488418	1.04836365525361	1.47285075671917	0.0122609582526176
LDLR	1.02953858399937	1.00261847066413	1.05718149720633	0.0312867143500355
CD200R1	0.370107030607893	0.141561901618675	0.96762767763867	0.042654646892899
PDE1B	0.307333613789637	0.112427373232106	0.840133033883106	0.0214782783624451
KCNMA1	1.14621281073149	1.02464070392797	1.28220926852554	0.0170568173639625
DOK2	0.899812368086384	0.810453724632242	0.99902347679212	0.0478980158739964
P2RY10	0.0487048074714417	0.00314613012564012	0.753992421196363	0.0306198068340722
CBS	2.17205955373999	1.25289733845327	3.76554611474985	0.00572578182945155
